# Supplementary material for: Analysis of Anasplatyrhynchos genome resequencing data reveals genetic signatures of artificial selection
Source: PLoS One. 2019 Feb 8;14(2):e0211908. doi: 10.1371/journal.pone.0211908 (PMC6368380; doi:10.1371/journal.pone.0211908)
Supplement: S1 Data — (XLSX) [file pone.0211908.s026.xlsx]

## Sheet: M-AS
Data S1.The absolute allele frequency (ΔAF) between M and AS
#CHROM	POS	REF	ALT	M FREQ	AS FREQ	▏ΔAF▕	ΔAF
KB742523.1	1118098	G	T	0.973684	0.973451	0.000232883	0.000232883
KB742833.1	1514719	C	T	0.957447	0.957143	0.000303951	0.000303951
KB742523.1	1058452	A	G	0.961538	0.961165	0.000373413	0.000373413
KB744306.1	1222752	C	T	0.916667	0.91623	0.0004363	0.0004363
KB742581.1	302873	G	A	0.939394	0.93985	0.000455685	-0.000455685
KB743435.1	975188	G	C	0.848485	0.848	0.000484848	0.000484848
KB744518.1	33614	A	G	0.945455	0.944882	0.000572656	0.000572656
KB744306.1	1223459	G	A	0.923077	0.923664	0.000587199	-0.000587199
KB742619.1	2961709	G	A	0.931034	0.930435	0.0005997	0.0005997
KB743085.1	258649	T	C	0.96875	0.969388	0.000637755	-0.000637755
KB743252.1	1209507	C	A	0.9	0.900709	0.00070922	-0.00070922
KB742808.1	4620695	C	A	0.871795	0.872549	0.000754148	-0.000754148
KB744306.1	1233949	G	T	0.87037	0.869565	0.000805153	0.000805153
KB743252.1	2406580	A	G	0.809524	0.810345	0.000821018	-0.000821018
KB742771.1	44077	C	T	0.957447	0.958333	0.000886525	-0.000886525
KB744306.1	1217621	C	T	0.907407	0.908397	0.000989539	-0.000989539
KB743085.1	273096	A	G	0.0277778	0.0266667	0.00111111	0.00111111
KB742523.1	698037	T	C	0.0833333	0.0821918	0.00114155	0.00114155
KB742390.1	27460	A	G	0.964286	0.965517	0.00123153	-0.00123153
KB743139.1	878273	T	G	0.125	0.123711	0.00128866	0.00128866
KB742808.1	2387570	G	A	0.896552	0.895238	0.00131363	0.00131363
KB744518.1	23576	G	A	0.897436	0.89899	0.001554	-0.001554
KB742390.1	138232	A	G	0.909091	0.910714	0.00162338	-0.00162338
KB742523.1	690846	C	A	0.930233	0.928571	0.00166113	0.00166113
KB743085.1	257161	A	C	0.973684	0.971963	0.00172159	0.00172159
KB742523.1	1102076	T	C	0.933333	0.935135	0.0018018	-0.0018018
KB743728.1	221013	T	C	0.0434783	0.0416667	0.00181159	0.00181159
KB743157.1	1145916	C	T	0.933333	0.935185	0.00185185	-0.00185185
KB743252.1	2416494	G	A	0.852941	0.851064	0.00187735	0.00187735
KB742523.1	1088446	A	G	0.954545	0.956522	0.00197628	-0.00197628
KB743157.1	864220	T	C	0.931818	0.933884	0.00206612	-0.00206612
KB743085.1	265887	A	G	0.98	0.977901	0.00209945	0.00209945
KB744447.1	78559	A	C	0.8	0.797753	0.00224719	0.00224719
KB742808.1	4631990	T	C	0.0638298	0.0615385	0.00229133	0.00229133
KB742527.1	803192	A	G	0.681818	0.684211	0.00239234	-0.00239234
KB742527.1	850475	A	T	0.75	0.747573	0.00242718	0.00242718
KB742836.1	15853	A	G	0.894737	0.89726	0.00252343	-0.00252343
KB743252.1	1208266	A	G	0.9375	0.934959	0.00254065	0.00254065
KB742432.1	1247084	C	G	0.944444	0.941667	0.00277778	0.00277778
KB742523.1	699624	G	A	0.94	0.936937	0.00306306	0.00306306
KB743085.1	271796	A	C	0.0178571	0.020979	0.00312188	-0.00312188
KB743252.1	1160346	A	C	0.955556	0.958678	0.00312213	-0.00312213
KB743004.1	493265	G	A	0.926829	0.93007	0.00324066	-0.00324066
KB742771.1	51191	A	C	0.923077	0.926471	0.00339367	-0.00339367
KB742774.1	1188970	T	C	0.83871	0.842105	0.00339559	-0.00339559
KB742432.1	224158	C	G	0.925	0.921569	0.00343137	0.00343137
KB742523.1	1139695	C	A	0.955556	0.959016	0.00346084	-0.00346084
KB742931.1	2921552	C	T	0.85	0.853503	0.00350318	-0.00350318
KB742808.1	4584275	A	G	0.923077	0.926606	0.00352858	-0.00352858
KB742931.1	2918819	A	G	0.965517	0.961905	0.00361248	0.00361248
KB743157.1	846954	C	G	0.9375	0.941176	0.00367647	-0.00367647
KB742931.1	3550997	C	T	0.826923	0.830645	0.00372208	-0.00372208
KB743085.1	271615	G	A	0.0425532	0.0463576	0.00380442	-0.00380442
KB743252.1	1181293	A	G	0.934783	0.938596	0.00381388	-0.00381388
KB743085.1	273217	T	C	0.0909091	0.0869565	0.00395257	0.00395257
KB743004.1	509143	G	A	0.909091	0.913043	0.00395257	-0.00395257
KB742432.1	1247674	T	C	0.0465116	0.0425532	0.00395844	0.00395844
KB742808.1	2529766	G	T	0.892857	0.888889	0.00396825	0.00396825
KB742479.1	1989017	C	T	0.961538	0.965517	0.00397878	-0.00397878
KB742581.1	325167	A	G	0.930233	0.934307	0.00407401	-0.00407401
KB742432.1	190331	A	G	0.878049	0.882353	0.00430416	-0.00430416
KB744073.1	122	T	C	0.882353	0.878049	0.00430416	0.00430416
KB742527.1	801935	C	T	0.95	0.954545	0.00454545	-0.00454545
KB743739.1	573227	G	A	0.916667	0.92126	0.00459318	-0.00459318
KB744447.1	14245	T	C	0.818182	0.822785	0.00460299	-0.00460299
KB742619.1	2964183	A	T	0.931034	0.92638	0.00465411	0.00465411
KB744306.1	1216175	G	C	0.909091	0.913793	0.00470219	-0.00470219
KB743728.1	226425	C	T	0.117647	0.112903	0.00474383	0.00474383
KB742808.1	2483884	T	G	0.928571	0.933333	0.0047619	-0.0047619
KB743503.1	53929	C	T	0.8	0.804878	0.00487805	-0.00487805
KB742432.1	225834	T	C	0.934426	0.939394	0.00496771	-0.00496771
KB742432.1	234227	C	T	0.911111	0.916129	0.00501792	-0.00501792
KB744900.1	60397	G	T	0.9	0.905028	0.00502793	-0.00502793
KB742785.1	784461	G	T	0.916667	0.921739	0.00507246	-0.00507246
KB743157.1	1097763	C	T	0.952381	0.957627	0.00524617	-0.00524617
KB742931.1	2907827	C	T	0.930233	0.935484	0.00525131	-0.00525131
KB742785.1	1015176	A	G	0.942857	0.9375	0.00535714	0.00535714
KB744447.1	14799	G	A	0.954545	0.96	0.00545455	-0.00545455
KB742432.1	184151	C	G	0.92	0.925466	0.00546584	-0.00546584
KB743157.1	1307581	G	T	0.95122	0.945736	0.00548308	0.00548308
KB743004.1	461070	C	G	0.916667	0.922156	0.00548902	-0.00548902
KB743157.1	1291991	T	C	0.928571	0.923077	0.00549451	0.00549451
KB744306.1	1209792	T	G	0.0833333	0.0777778	0.00555556	0.00555556
KB742771.1	66608	C	T	0.685714	0.691358	0.00564374	-0.00564374
KB742836.1	16447	G	A	0.914286	0.92	0.00571429	-0.00571429
KB742774.1	1170564	T	C	0.911765	0.905983	0.0057818	0.0057818
KB743157.1	1018173	G	A	0.957447	0.951613	0.00583391	0.00583391
KB744306.1	1215496	G	C	0.894737	0.900621	0.00588428	-0.00588428
KB742523.1	1123742	G	C	0.929825	0.935714	0.00588972	-0.00588972
KB743728.1	236520	G	C	0.970588	0.964602	0.00598647	0.00598647
KB743739.1	558002	C	T	0.980392	0.974359	0.00603318	0.00603318
KB742523.1	662464	T	C	0.963636	0.969697	0.00606061	-0.00606061
KB742508.1	308500	G	A	0.0333333	0.0272727	0.00606061	0.00606061
KB743728.1	190078	T	G	0.68	0.673913	0.00608696	0.00608696
KB742645.1	877448	G	A	0.9375	0.931373	0.00612745	0.00612745
KB743252.1	1137435	T	C	0.0909091	0.0970874	0.00617829	-0.00617829
KB744306.1	1230752	T	C	0.910448	0.916667	0.00621891	-0.00621891
KB743157.1	981280	T	C	0.911765	0.918033	0.00626808	-0.00626808
KB742760.1	254913	C	T	0.918919	0.9125	0.00641892	0.00641892
KB744955.1	205668	A	C	0.962963	0.956522	0.00644122	0.00644122
KB742432.1	233558	C	T	0.931034	0.9375	0.00646552	-0.00646552
KB742527.1	851144	G	T	0.882353	0.888889	0.00653595	-0.00653595
KB742774.1	1200810	A	G	0.830189	0.836735	0.00654601	-0.00654601
KB742390.1	54418	A	G	0.909091	0.902439	0.00665188	0.00665188
KB744306.1	1209784	C	T	0.0757576	0.0824176	0.00666001	-0.00666001
KB743157.1	1168571	T	C	0.0434783	0.0367647	0.00671355	0.00671355
KB743157.1	983245	C	A	0.918367	0.925234	0.0068663	-0.0068663
KB742716.1	388127	T	C	0.9	0.906977	0.00697674	-0.00697674
KB743085.1	273379	T	A	0.1	0.0930233	0.00697674	0.00697674
KB743252.1	1222213	A	G	0.948718	0.941606	0.00711211	0.00711211
KB743157.1	1155558	C	T	0.0384615	0.03125	0.00721154	0.00721154
KB744447.1	77133	T	G	0.83871	0.846154	0.00744417	-0.00744417
KB742432.1	1275962	G	T	0.918919	0.926606	0.00768659	-0.00768659
KB743085.1	273169	G	A	0.0416667	0.0338983	0.00776836	0.00776836
KB743543.1	402527	G	A	0.973684	0.965812	0.00787224	0.00787224
KB743922.1	128207	A	G	0.932203	0.924324	0.00787907	0.00787907
KB742833.1	1512181	A	G	0.96	0.967949	0.00794872	-0.00794872
KB742774.1	1196218	G	A	0.820513	0.8125	0.00801282	0.00801282
KB744306.1	837465	T	G	0.152174	0.143939	0.00823452	0.00823452
KB743252.1	1117921	T	C	0.892857	0.901099	0.00824176	-0.00824176
KB743157.1	1297590	T	C	0.928571	0.936842	0.00827068	-0.00827068
KB743922.1	114414	G	A	0.928571	0.936842	0.00827068	-0.00827068
KB744518.1	22577	A	G	0.944444	0.95283	0.00838574	-0.00838574
KB742527.1	804057	A	G	0.735294	0.743802	0.00850754	-0.00850754
KB742774.1	1213558	G	A	0.852941	0.861538	0.00859729	-0.00859729
KB742523.1	694743	C	A	0.0967742	0.105556	0.00878136	-0.00878136
KB742774.1	1170634	T	G	0.897436	0.90625	0.0088141	-0.0088141
KB743183.1	159177	T	A	0.928571	0.919708	0.0088634	0.0088634
KB742523.1	677309	A	C	0.864865	0.873786	0.00892154	-0.00892154
KB743503.1	35032	G	A	0.909091	0.9	0.00909091	0.00909091
KB742527.1	853113	A	G	0.4	0.409091	0.00909091	-0.00909091
KB744955.1	205421	A	G	0.952381	0.943262	0.00911854	0.00911854
KB744306.1	816390	T	C	0.724138	0.733333	0.0091954	-0.0091954
KB744306.1	1236208	A	G	0.913043	0.903846	0.00919732	0.00919732
KB742645.1	901606	T	C	0.925926	0.916667	0.00925926	0.00925926
KB743025.1	41111	A	C	0.847826	0.857143	0.00931677	-0.00931677
KB742390.1	47101	C	A	0.884615	0.893939	0.00932401	-0.00932401
KB743157.1	1142198	T	C	0.030303	0.0396825	0.00937951	-0.00937951
KB742432.1	206015	G	A	0.944444	0.953846	0.00940171	-0.00940171
KB743662.1	1359944	A	G	0.710526	0.72	0.00947368	-0.00947368
KB742432.1	218007	G	A	0.910714	0.90099	0.00972419	0.00972419
KB744955.1	209623	C	A	0.921053	0.91129	0.00976231	0.00976231
KB742523.1	690672	T	C	0.888889	0.879121	0.00976801	0.00976801
KB744518.1	28729	T	C	0.823529	0.833333	0.00980392	-0.00980392
KB744306.1	1215330	A	G	0.0909091	0.100719	0.00981033	-0.00981033
KB742760.1	256394	A	G	0.357143	0.347222	0.00992063	0.00992063
KB742527.1	814031	T	C	0.809524	0.819549	0.0100251	-0.0100251
KB743252.1	1238733	C	T	0.923077	0.913043	0.0100334	0.0100334
KB743739.1	548027	A	T	0.926829	0.916667	0.0101626	0.0101626
KB742390.1	87298	G	A	0.95	0.939759	0.010241	0.010241
KB742527.1	856414	C	A	0.333333	0.34375	0.0104167	-0.0104167
KB743944.1	2072455	G	A	0.95122	0.940741	0.0104788	0.0104788
KB743944.1	2105096	T	C	0.904762	0.915254	0.0104923	-0.0104923
KB744306.1	1220507	C	T	0.913043	0.923611	0.0105676	-0.0105676
KB742432.1	224802	C	T	0.846154	0.857143	0.010989	-0.010989
KB742432.1	181247	T	C	0.959184	0.948148	0.0110355	0.0110355
KB742508.1	417328	G	A	0.891304	0.902439	0.0111347	-0.0111347
KB742390.1	46990	C	T	0.466667	0.455357	0.0113095	0.0113095
KB744955.1	205407	G	A	0.933333	0.921986	0.0113475	0.0113475
KB743728.1	199753	G	A	0.666667	0.655172	0.0114943	0.0114943
KB742432.1	190375	A	G	0.878788	0.867257	0.0115312	0.0115312
KB742808.1	2437036	A	G	0.866667	0.855072	0.0115942	0.0115942
KB744518.1	43967	T	C	0.942857	0.954545	0.0116883	-0.0116883
KB742432.1	249686	T	C	0.939394	0.927536	0.0118577	0.0118577
KB743739.1	562756	G	T	0.921875	0.933775	0.0118998	-0.0118998
KB742523.1	1101991	T	C	0.904762	0.916667	0.0119048	-0.0119048
KB743157.1	1241145	G	A	0.9375	0.949495	0.0119949	-0.0119949
KB743335.1	324951	T	C	0.958333	0.97037	0.012037	-0.012037
KB744518.1	31177	T	C	0.861111	0.873239	0.0121283	-0.0121283
KB742432.1	205009	T	C	0.921053	0.933333	0.0122807	-0.0122807
KB742432.1	227419	C	T	0.935484	0.923077	0.0124069	0.0124069
KB742931.1	3548257	G	A	0.869565	0.857143	0.0124224	0.0124224
KB743252.1	1239695	A	G	0.863636	0.876106	0.0124698	-0.0124698
KB743944.1	2124693	C	T	0.8	0.8125	0.0125	-0.0125
KB742390.1	24319	A	G	0.95	0.9625	0.0125	-0.0125
KB742645.1	821449	C	T	0.941176	0.953704	0.0125272	-0.0125272
KB742523.1	1101999	T	C	0.902439	0.915033	0.0125937	-0.0125937
KB742931.1	2860202	A	G	0.848485	0.861111	0.0126263	-0.0126263
KB743157.1	1120462	G	A	0.941176	0.953846	0.0126697	-0.0126697
KB743157.1	1086856	A	G	0.0416667	0.0544218	0.0127551	-0.0127551
KB743739.1	552415	G	A	0.934211	0.921429	0.012782	0.012782
KB744306.1	1218795	G	A	0.945455	0.958333	0.0128788	-0.0128788
KB743252.1	1131116	T	C	0.90625	0.919192	0.0129419	-0.0129419
KB742523.1	1095631	T	G	0.921569	0.908497	0.0130719	0.0130719
KB744306.1	823004	G	A	0.78	0.766917	0.0130827	0.0130827
KB742432.1	1299164	A	C	0.909091	0.896	0.0130909	0.0130909
KB743252.1	2389665	A	G	0.842105	0.855263	0.0131579	-0.0131579
KB742432.1	1272311	C	T	0.09375	0.0804598	0.0132902	0.0132902
KB744080.1	153126	T	C	0.947368	0.933962	0.0134062	0.0134062
KB742432.1	1284483	C	T	0	0.0134228	0.0134228	-0.0134228
KB742523.1	1130407	C	T	0.914286	0.928	0.0137143	-0.0137143
KB742432.1	227243	T	C	0.928571	0.942308	0.0137363	-0.0137363
KB742390.1	94565	C	T	0.866667	0.880435	0.0137681	-0.0137681
KB742581.1	309540	T	C	0.695652	0.681818	0.013834	0.013834
KB742432.1	1247047	C	T	0.944444	0.958333	0.0138889	-0.0138889
KB744518.1	33564	G	A	0.966102	0.952055	0.0140469	0.0140469
KB742523.1	1132352	T	C	0.930233	0.944444	0.0142119	-0.0142119
KB742771.1	77028	A	G	0.931818	0.946108	0.0142896	-0.0142896
KB742432.1	1276336	G	A	0.945946	0.931624	0.014322	0.014322
KB743004.1	463435	G	T	0.896552	0.910891	0.0143394	-0.0143394
KB743503.1	28058	G	C	0.894737	0.909091	0.0143541	-0.0143541
KB743944.1	2126384	G	T	0.945946	0.960396	0.0144501	-0.0144501
KB744306.1	1213516	C	T	0.153846	0.139344	0.0145019	0.0145019
KB742581.1	308617	T	A	0.55	0.564516	0.0145161	-0.0145161
KB742432.1	188744	G	T	0.9	0.91453	0.0145299	-0.0145299
KB742432.1	189891	A	G	0.911765	0.897196	0.0145684	0.0145684
KB743252.1	2410492	T	C	0.882353	0.867769	0.0145843	0.0145843
KB743025.1	42504	A	G	0	0.0145985	0.0145985	-0.0145985
KB743252.1	1228013	C	T	0.904762	0.919463	0.0147012	-0.0147012
KB742527.1	848048	A	G	0.0454545	0.0306122	0.0148423	0.0148423
KB742771.1	57616	A	G	0.916667	0.931624	0.0149573	-0.0149573
KB742523.1	691629	A	G	0.142857	0.157895	0.0150376	-0.0150376
KB742523.1	691631	A	C	0.142857	0.157895	0.0150376	-0.0150376
KB743252.1	1139278	G	C	0.108108	0.0930233	0.0150849	0.0150849
KB742523.1	1094314	G	T	0.886364	0.901515	0.0151515	-0.0151515
KB742833.1	1480785	T	C	0.944444	0.929293	0.0151515	0.0151515
KB742931.1	3576019	G	A	0.882353	0.897638	0.0152849	-0.0152849
KB743157.1	1093759	T	C	0.0434783	0.0588235	0.0153453	-0.0153453
KB743546.1	291024	G	A	0.967742	0.952381	0.015361	0.015361
KB742432.1	1253788	T	C	0.948718	0.933333	0.0153846	0.0153846
KB742432.1	184217	G	A	0.914286	0.929688	0.0154018	-0.0154018
KB742771.1	47987	T	C	0.935484	0.95098	0.0154965	-0.0154965
KB742833.1	1517613	G	A	0.15	0.134454	0.0155462	0.0155462
KB742523.1	1093468	T	A	0.863636	0.879195	0.0155583	-0.0155583
KB743944.1	2102355	T	A	0.902439	0.886792	0.0156466	0.0156466
KB742523.1	698924	C	T	0.0851064	0.100775	0.0156688	-0.0156688
KB743157.1	1245424	G	A	0.244898	0.229167	0.0157313	0.0157313
KB742774.1	1187411	T	C	0.923077	0.907216	0.0158604	0.0158604
KB742760.1	210704	G	A	0.490909	0.506849	0.0159402	-0.0159402
KB742872.1	122676	C	T	0.0769231	0.0930233	0.0161002	-0.0161002
KB742508.1	458799	A	G	0.965517	0.949367	0.0161502	0.0161502
KB742390.1	125298	C	T	0.96	0.94382	0.0161798	0.0161798
KB742771.1	57698	A	G	0.952381	0.93617	0.0162107	0.0162107
KB744447.1	18462	A	G	0.909091	0.925373	0.0162822	-0.0162822
KB743252.1	1177810	G	A	0.0769231	0.0606061	0.016317	0.016317
KB742432.1	182786	C	T	0.954545	0.970874	0.0163283	-0.0163283
KB743944.1	2111237	G	A	0.942308	0.958678	0.01637	-0.01637
KB743252.1	1161793	C	T	0	0.0163934	0.0163934	-0.0163934
KB743085.1	258880	T	C,G	0.955556	0.972028	0.0164724	-0.0164724
KB743944.1	2123220	A	G	0.961538	0.945055	0.0164835	0.0164835
KB742931.1	3547281	T	C	0.888889	0.87234	0.0165485	0.0165485
KB743546.1	284805	C	T	0.926829	0.943396	0.016567	-0.016567
KB743944.1	2057500	C	T	0.923077	0.939655	0.0165782	-0.0165782
KB742432.1	194040	C	T	0.966667	0.95	0.0166667	0.0166667
KB742523.1	683994	C	A	0.9375	0.920732	0.0167683	0.0167683
KB743252.1	1171231	T	C	0	0.0169492	0.0169492	-0.0169492
KB743157.1	1225551	A	G	0.923077	0.905983	0.017094	0.017094
KB742771.1	48900	A	G	0.926829	0.944056	0.0172267	-0.0172267
KB743157.1	1239246	G	A	0.906977	0.924242	0.0172657	-0.0172657
KB742432.1	227364	A	G	0.928571	0.945946	0.0173745	-0.0173745
KB744306.1	1235816	C	T	0.851852	0.834395	0.0174569	0.0174569
KB742523.1	1041176	C	T	0.913043	0.930556	0.0175121	-0.0175121
KB742390.1	85478	G	T	0.9	0.917526	0.0175258	-0.0175258
KB743157.1	1019839	A	T	0.952381	0.934783	0.0175983	0.0175983
KB743085.1	258800	T	C	0.944444	0.962121	0.0176768	-0.0176768
KB742390.1	107774	T	C	0.961538	0.94382	0.0177182	0.0177182
KB743739.1	557062	A	T	0.956522	0.938776	0.0177462	0.0177462
KB743157.1	1348291	A	G	0.9	0.917808	0.0178082	-0.0178082
KB742432.1	196823	G	A	0.923077	0.905263	0.0178138	0.0178138
KB742872.1	139224	T	G	0.142857	0.125	0.0178571	0.0178571
KB742836.1	19583	A	G	0.684211	0.702128	0.0179171	-0.0179171
KB742523.1	681183	T	C	0.115385	0.0974026	0.017982	0.017982
KB742808.1	2459466	A	G	0	0.018018	0.018018	-0.018018
KB742808.1	2393135	A	G	0.925	0.906977	0.0180233	0.0180233
KB742785.1	1015147	A	G	0.765957	0.747899	0.0180583	0.0180583
KB743004.1	461373	T	A	0.921569	0.903509	0.0180599	0.0180599
KB742527.1	854880	C	T	0.181818	0.2	0.0181818	-0.0181818
KB742508.1	575908	G	T	0.880952	0.89916	0.0182073	-0.0182073
KB742523.1	681374	C	T	0.896552	0.914894	0.0183419	-0.0183419
KB742523.1	672617	C	T	0.130435	0.112	0.0184348	0.0184348
KB742390.1	63093	C	T	0.888889	0.87037	0.0185185	0.0185185
KB742815.1	264159	A	C	0.980392	0.961832	0.0185601	0.0185601
KB742432.1	255539	C	T	0.942308	0.923729	0.0185789	0.0185789
KB742833.1	1517625	C	T	0.131579	0.112903	0.0186757	0.0186757
KB744306.1	1238211	G	A	0.95122	0.932515	0.0187042	0.0187042
KB742527.1	851368	T	C	0.162791	0.144	0.0187907	0.0187907
KB743025.1	4760	G	A	0	0.0188679	0.0188679	-0.0188679
KB742523.1	1132341	C	G	0.921053	0.94	0.0189474	-0.0189474
KB743252.1	1148260	G	A	0	0.0190476	0.0190476	-0.0190476
KB743252.1	1231578	T	G	0.882353	0.863158	0.019195	0.019195
KB742523.1	692475	A	G	0.92	0.900709	0.0192908	0.0192908
KB742760.1	246544	A	G	0.280702	0.3	0.0192982	-0.0192982
KB742872.1	139683	C	T	0.857143	0.837838	0.019305	0.019305
KB744306.1	1211713	G	A	0.888889	0.869565	0.0193237	0.0193237
KB743413.1	425666	A	T	0.172414	0.153061	0.0193526	0.0193526
KB743157.1	1263368	A	T	0.926829	0.946237	0.0194073	-0.0194073
KB743503.1	39490	C	T	0	0.0194175	0.0194175	-0.0194175
KB743157.1	986582	C	A	0.978261	0.958824	0.0194373	0.0194373
KB742645.1	841878	G	A	0.95	0.930556	0.0194444	0.0194444
KB744306.1	834618	A	G	0.219512	0.2	0.0195122	0.0195122
KB744518.1	30961	A	T	0.84	0.859649	0.0196491	-0.0196491
KB742581.1	337055	G	A	0.75	0.730337	0.0196629	0.0196629
KB744024.1	4740	G	C	0.9375	0.917808	0.0196918	0.0196918
KB742432.1	209757	A	C	0.916667	0.936364	0.019697	-0.019697
KB742619.1	2975048	T	C	0.86	0.879747	0.0197468	-0.0197468
KB742527.1	859524	C	G	0.192308	0.212121	0.0198135	-0.0198135
KB742432.1	1268514	C	T	0.947368	0.927536	0.0198322	0.0198322
KB742508.1	426964	C	T	0.863636	0.84375	0.0198864	0.0198864
KB742432.1	1298831	G	A	0	0.02	0.02	-0.02
KB743252.1	1209024	C	T	0.9	0.92	0.02	-0.02
KB742931.1	2911984	G	A	0.918919	0.938931	0.0200124	-0.0200124
KB743922.1	223828	G	C	0.0526316	0.0326087	0.0200229	0.0200229
KB742774.1	1170572	C	T	0.916667	0.896552	0.0201149	0.0201149
KB742581.1	319094	T	A	0.826087	0.80597	0.0201168	0.0201168
KB744955.1	205686	C	T	0.938776	0.958904	0.0201286	-0.0201286
KB742645.1	822342	T	A	0.914894	0.894737	0.0201568	0.0201568
KB744518.1	30555	T	A	0.926829	0.94702	0.0201906	-0.0201906
KB742432.1	233684	T	C	0.96	0.939759	0.020241	0.020241
KB743157.1	1265718	T	C	0.913043	0.933333	0.0202899	-0.0202899
KB742508.1	487505	T	A	0.916667	0.896296	0.0203704	0.0203704
KB742432.1	1272774	C	T	0	0.0206186	0.0206186	-0.0206186
KB743157.1	1003111	T	G	0	0.0206186	0.0206186	-0.0206186
KB742432.1	279721	A	G	0.948718	0.928	0.0207179	0.0207179
KB743252.1	1137184	T	G	0.0588235	0.0795455	0.0207219	-0.0207219
KB742833.1	1483366	T	C	0.0384615	0.0592593	0.0207977	-0.0207977
KB743922.1	147790	G	T	0.0408163	0.02	0.0208163	0.0208163
KB744447.1	56112	G	A	0.95	0.970874	0.0208738	-0.0208738
KB744306.1	1204766	C	T	0.885714	0.906667	0.0209524	-0.0209524
KB742833.1	1480820	G	A	0.969697	0.948718	0.020979	0.020979
KB742432.1	204631	C	T	0.903226	0.924242	0.0210166	-0.0210166
KB742645.1	853049	C	T	0.912281	0.891156	0.0211242	0.0211242
KB743252.1	1235190	T	A	0.846154	0.867347	0.0211931	-0.0211931
KB742833.1	1519980	C	A	0.893939	0.915152	0.0212121	-0.0212121
KB744306.1	1226879	A	G	0.92	0.898734	0.0212658	0.0212658
KB744306.1	1233772	G	A	0.894737	0.873418	0.0213191	0.0213191
KB744306.1	810226	C	T	0.209302	0.18797	0.0213324	0.0213324
KB743252.1	2411342	C	T	0.883721	0.862385	0.0213356	0.0213356
KB742771.1	48033	G	A	0.944444	0.923077	0.0213675	0.0213675
KB743157.1	1347912	A	G	0.888889	0.910256	0.0213675	-0.0213675
KB742523.1	681512	T	G	0.876923	0.898305	0.021382	-0.021382
KB743157.1	983567	C	T	0.926829	0.948276	0.0214466	-0.0214466
KB742771.1	56679	G	A	0.911111	0.889655	0.0214559	0.0214559
KB742432.1	1248238	T	G	0.925926	0.904412	0.0215142	0.0215142
KB743157.1	1094194	T	C	0.941176	0.919643	0.0215336	0.0215336
KB743252.1	2417620	G	A	0.878788	0.857143	0.021645	0.021645
KB743543.1	412528	G	A	0.953488	0.975207	0.0217182	-0.0217182
KB742479.1	1995004	T	G	0.941176	0.962963	0.0217865	-0.0217865
KB744306.1	1213198	C	T	0.941176	0.962963	0.0217865	-0.0217865
KB743252.1	1237432	A	G	0.863636	0.885496	0.0218598	-0.0218598
KB742771.1	59089	C	G	0.927273	0.949153	0.0218798	-0.0218798
KB742432.1	181451	G	A	0.933333	0.955224	0.0218905	-0.0218905
KB743252.1	2400629	A	G	0.931818	0.90991	0.0219083	0.0219083
KB743252.1	1230535	T	G	0.931034	0.909091	0.0219436	0.0219436
KB742760.1	255498	A	G	0.934783	0.956897	0.0221139	-0.0221139
KB743157.1	1009856	T	C	0.88	0.902174	0.0221739	-0.0221739
KB743739.1	545671	T	G	0.877193	0.899371	0.0221781	-0.0221781
KB742808.1	4560711	A	T	0.861111	0.883333	0.0222222	-0.0222222
KB742527.1	848710	T	C	0.925926	0.903614	0.0223115	0.0223115
KB742527.1	855890	G	A	0.142857	0.165354	0.0224972	-0.0224972
KB742931.1	2870214	C	T	0.944444	0.966942	0.0224977	-0.0224977
KB742432.1	233603	T	C	0.92	0.942529	0.0225287	-0.0225287
KB743157.1	1316241	T	C	0.926829	0.949367	0.0225378	-0.0225378
KB742432.1	180021	G	A	0.914286	0.936842	0.0225564	-0.0225564
KB742808.1	2530574	G	A	0.8	0.822581	0.0225806	-0.0225806
KB742432.1	185242	A	C	0.951613	0.929032	0.0225806	0.0225806
KB742523.1	1087827	G	A	0.9375	0.914894	0.0226064	0.0226064
KB742523.1	677780	A	G	0.0689655	0.0916031	0.0226375	-0.0226375
KB743085.1	269246	C	A	0.911765	0.934426	0.0226615	-0.0226615
KB742760.1	223484	G	A	0.953488	0.97619	0.0227021	-0.0227021
KB743728.1	203979	T	C	0.84	0.862745	0.0227451	-0.0227451
KB742523.1	1132300	A	G	0.967742	0.944954	0.0227878	0.0227878
KB743252.1	1236625	A	G	0.896552	0.919355	0.0228031	-0.0228031
KB743546.1	291027	T	C	0.96875	0.945946	0.0228041	0.0228041
KB742833.1	1518002	G	A	0.121212	0.0983607	0.0228515	0.0228515
KB743728.1	211303	C	T	0.868421	0.891304	0.0228833	-0.0228833
KB743944.1	2101286	T	C	0.894737	0.871795	0.022942	0.022942
KB743922.1	209913	G	A	0.957447	0.980392	0.0229453	-0.0229453
KB744306.1	1207081	C	T	0.906977	0.883929	0.0230482	0.0230482
KB742432.1	1240294	A	G	0	0.0230769	0.0230769	-0.0230769
KB743025.1	56615	C	A	0.0851064	0.0620155	0.0230909	0.0230909
KB743413.1	451597	T	C	0.93617	0.913043	0.0231267	0.0231267
KB743728.1	203975	T	C	0.851852	0.875	0.0231481	-0.0231481
KB742390.1	46836	A	C	0.615385	0.592233	0.0231516	0.0231516
KB742432.1	1268812	C	T	0.0555556	0.0787402	0.0231846	-0.0231846
KB742581.1	326288	C	G	0.954545	0.931298	0.0232477	0.0232477
KB744518.1	58249	C	A	0.860465	0.883721	0.0232558	-0.0232558
KB742432.1	221470	C	T	0.930233	0.906977	0.0232558	0.0232558
KB744306.1	801046	G	A	0.877551	0.854167	0.0233844	0.0233844
KB742432.1	265764	A	G	0.945946	0.922481	0.0234653	0.0234653
KB742808.1	4584859	A	G	0.106383	0.0825688	0.0238142	0.0238142
KB743944.1	2111998	G	A	0.9375	0.913669	0.0238309	0.0238309
KB743546.1	260896	G	A	0.341463	0.317568	0.0238958	0.0238958
KB742527.1	809489	A	T	0.75	0.773913	0.023913	-0.023913
KB743503.1	23082	T	C	0.9375	0.961538	0.0240385	-0.0240385
KB743025.1	22288	A	G	0.925926	0.901786	0.0241402	0.0241402
KB743252.1	1215785	C	T	0.894737	0.870588	0.0241486	0.0241486
KB742432.1	184222	A	G	0.918919	0.943089	0.0241705	-0.0241705
KB744306.1	1238634	A	G	0.896552	0.920792	0.0242404	-0.0242404
KB742432.1	250033	A	G	0.947368	0.923077	0.0242915	0.0242915
KB743252.1	1109420	A	G	0	0.0243902	0.0243902	-0.0243902
KB743252.1	1112902	T	G	0	0.0243902	0.0243902	-0.0243902
KB742527.1	801913	G	A	0.9375	0.961905	0.0244048	-0.0244048
KB743183.1	133828	C	T	0.962963	0.938462	0.0245014	0.0245014
KB743503.1	48701	C	T	0.9	0.924528	0.0245283	-0.0245283
KB742432.1	180615	T	A	0.926829	0.951456	0.024627	-0.024627
KB743739.1	550028	T	G	0.930233	0.905512	0.0247207	0.0247207
KB743183.1	168087	T	A	0.954545	0.929825	0.0247209	0.0247209
KB744306.1	1232657	T	C	0.944444	0.919708	0.0247364	0.0247364
KB744306.1	821558	G	C	0.8	0.775148	0.0248521	0.0248521
KB742836.1	19576	C	T	0.75	0.775	0.025	-0.025
KB743157.1	1277552	C	T	0.916667	0.941667	0.025	-0.025
KB743503.1	21477	T	C	0.875	0.9	0.025	-0.025
KB742931.1	3543011	C	A	0.826923	0.801653	0.0252702	0.0252702
KB742523.1	674897	G	A	0.891304	0.916667	0.0253623	-0.0253623
KB743025.1	59064	G	A	0.0465116	0.0211268	0.0253849	0.0253849
KB742523.1	1088238	T	G	0.944444	0.918919	0.0255255	0.0255255
KB743157.1	1220760	A	C	0.97561	0.95	0.0256098	0.0256098
KB743252.1	1218075	A	C	0.861111	0.886792	0.0256813	-0.0256813
KB743543.1	409370	A	G	0.978723	0.95302	0.0257033	0.0257033
KB742432.1	230680	C	T	0.9	0.925926	0.0259259	-0.0259259
KB742432.1	1241054	T	C	0	0.025974	0.025974	-0.025974
KB742581.1	324410	A	G	0.75	0.723881	0.0261194	0.0261194
KB743546.1	269762	G	A	1	0.973684	0.0263158	0.0263158
KB742931.1	2908391	C	T	0.9375	0.963855	0.0263554	-0.0263554
KB743252.1	2386224	T	A	0.861111	0.834711	0.0264004	0.0264004
KB743944.1	2079206	C	T	0.848485	0.875	0.0265152	-0.0265152
KB743546.1	284808	T	C	0.930233	0.95679	0.0265576	-0.0265576
KB743922.1	80892	A	C	0.0357143	0.00909091	0.0266234	0.0266234
KB744306.1	1236908	T	A	0.974359	0.947712	0.0266466	0.0266466
KB742390.1	58095	G	C	0.916667	0.943396	0.0267296	-0.0267296
KB742432.1	198219	T	A	0.960784	0.933962	0.026822	0.026822
KB742833.1	1501604	C	T	0	0.0268456	0.0268456	-0.0268456
KB742432.1	196197	G	A	0.921053	0.947917	0.026864	-0.026864
KB743546.1	262934	T	C	0.92	0.946903	0.0269027	-0.0269027
KB743728.1	226423	C	T	0.0833333	0.110236	0.0269029	-0.0269029
KB743252.1	2396192	T	A	0.782609	0.809524	0.0269151	-0.0269151
KB742771.1	57073	T	G	0.84375	0.870748	0.0269983	-0.0269983
KB744073.1	58223	G	A	0.864865	0.891892	0.027027	-0.027027
KB743728.1	221428	C	T	0	0.027027	0.027027	-0.027027
KB742771.1	58711	G	T	0.848485	0.821429	0.0270563	0.0270563
KB742785.1	1014818	A	G	0.71875	0.691667	0.0270833	0.0270833
KB742523.1	1126674	A	G	0.880952	0.908046	0.0270936	-0.0270936
KB742771.1	76161	C	A	0.884615	0.911765	0.0271493	-0.0271493
KB743157.1	1215001	C	T	0.931818	0.959016	0.0271982	-0.0271982
KB742390.1	67084	A	G	0.913043	0.885714	0.0273292	0.0273292
KB742508.1	559876	T	C	0.870968	0.898305	0.0273373	-0.0273373
KB742523.1	1050487	C	A	0.916667	0.944056	0.0273893	-0.0273893
KB743922.1	147481	G	A	0.969697	0.942308	0.0273893	0.0273893
KB743739.1	528911	T	G	1	0.972603	0.0273973	0.0273973
KB742390.1	47440	A	G	0.35	0.377551	0.027551	-0.027551
KB744518.1	58247	C	T	0.860465	0.88806	0.0275946	-0.0275946
KB742760.1	257280	T	A	0.5	0.527778	0.0277778	-0.0277778
KB742527.1	852452	A	G	0.1875	0.215385	0.0278846	-0.0278846
KB743157.1	984615	G	C	0.918367	0.946309	0.0279414	-0.0279414
KB743157.1	1149023	G	A	0.0294118	0.057377	0.0279653	-0.0279653
KB743025.1	21955	A	G	0.84	0.81203	0.0279699	0.0279699
KB744073.1	4411	T	C	0.964286	0.936306	0.02798	0.02798
KB743157.1	1258040	A	G	0.914286	0.942308	0.028022	-0.028022
KB742645.1	906611	A	G	0.962264	0.934211	0.0280536	0.0280536
KB742774.1	1207341	C	T	0.875	0.846939	0.0280612	0.0280612
KB742432.1	1243754	T	C	0	0.028169	0.028169	-0.028169
KB743025.1	31313	C	T	0	0.028169	0.028169	-0.028169
KB742771.1	58763	G	C	0.9375	0.909091	0.0284091	0.0284091
KB742836.1	6839	G	A	0.884615	0.913043	0.0284281	-0.0284281
KB742833.1	1499147	G	C	0	0.0285714	0.0285714	-0.0285714
KB743503.1	42089	G	A	0	0.0285714	0.0285714	-0.0285714
KB742833.1	1488267	G	C	0.945455	0.974026	0.0285714	-0.0285714
KB743085.1	273426	T	C	0.0625	0.0338983	0.0286017	0.0286017
KB742390.1	46653	G	T	0.411765	0.440476	0.0287115	-0.0287115
KB742432.1	248687	G	A	0.875	0.846154	0.0288462	0.0288462
KB742774.1	1170852	G	A	0.95122	0.92233	0.0288894	0.0288894
KB743157.1	1288105	T	A	0.916667	0.945652	0.0289855	-0.0289855
KB742760.1	224306	A	C	0.948276	0.977273	0.0289969	-0.0289969
KB743085.1	273424	C	T	0.0625	0.0333333	0.0291667	0.0291667
KB743252.1	1208531	C	T	0.916667	0.8875	0.0291667	0.0291667
KB744306.1	1235643	G	A	0.942308	0.913043	0.0292642	0.0292642
KB742931.1	2931688	G	C	0.815789	0.786408	0.0293817	0.0293817
KB742931.1	3550477	G	A	0.827586	0.857143	0.0295567	-0.0295567
KB742523.1	678215	T	G	0.821429	0.851064	0.0296353	-0.0296353
KB742432.1	191057	A	G	0.921569	0.95122	0.0296509	-0.0296509
KB742390.1	116842	C	T	0.888889	0.859155	0.029734	0.029734
KB743157.1	1173425	G	A	0.954545	0.924731	0.0298143	0.0298143
KB742432.1	257883	C	T	0.9	0.929825	0.0298246	-0.0298246
KB743252.1	1108648	T	G	0	0.0298507	0.0298507	-0.0298507
KB743252.1	1166035	T	G	0	0.0298507	0.0298507	-0.0298507
KB742432.1	193368	A	G	0.976744	0.946746	0.0299986	0.0299986
KB743157.1	863463	T	C	0.981818	0.951807	0.030011	0.030011
KB743252.1	2415865	G	A	0.973684	0.943548	0.0301358	0.0301358
KB742432.1	215165	T	C	0.96	0.929825	0.0301754	0.0301754
KB742527.1	851097	T	G	0.0434783	0.0736842	0.0302059	-0.0302059
KB742432.1	233561	T	G	0.892857	0.923077	0.0302198	-0.0302198
KB742432.1	1241334	T	C	0.0434783	0.0737705	0.0302922	-0.0302922
KB743252.1	1176340	G	T	0.909091	0.939394	0.030303	-0.030303
KB742931.1	3548153	G	A	0.9	0.869565	0.0304348	0.0304348
KB742432.1	197444	C	A	0.942308	0.911765	0.030543	0.030543
KB744447.1	76983	C	T	0.782609	0.813187	0.0305781	-0.0305781
KB742390.1	123304	T	C	1	0.969388	0.0306122	0.0306122
KB742760.1	235703	A	G	0.0307692	0	0.0307692	0.0307692
KB742760.1	257175	G	T	0.708333	0.677419	0.030914	0.030914
KB744518.1	30396	T	A,G	0.0166667	0.047619	0.0309524	-0.0309524
KB743025.1	4565	A	G	0	0.0310078	0.0310078	-0.0310078
KB742432.1	234303	A	G	0.972222	0.941176	0.0310458	0.0310458
KB742432.1	245041	T	A	0.972222	0.941176	0.0310458	0.0310458
KB743503.1	54135	T	C	0.888889	0.92	0.0311111	-0.0311111
KB742774.1	1186991	C	T	0.84375	0.875	0.03125	-0.03125
KB743252.1	1208612	A	G	0.945946	0.914634	0.0313118	0.0313118
KB743728.1	191034	G	A	0.924242	0.955556	0.0313131	-0.0313131
KB742808.1	2536357	C	T	0.85	0.881356	0.0313559	-0.0313559
KB743252.1	1106755	G	A	0.93617	0.967532	0.0313623	-0.0313623
KB744306.1	1235199	A	G	0.15942	0.128049	0.0313715	0.0313715
KB742523.1	1135669	C	T	0.948718	0.980263	0.0315452	-0.0315452
KB742432.1	226497	C	A	0.978261	0.946565	0.031696	0.031696
KB742931.1	2928054	A	G	0.888889	0.857143	0.031746	0.031746
KB744306.1	837734	T	C	0.16	0.19186	0.0318605	-0.0318605
KB742760.1	255482	T	A	0.925	0.956897	0.0318966	-0.0318966
KB744447.1	63737	G	T	0.909091	0.877193	0.0318979	0.0318979
KB743157.1	1086686	C	T	0.113208	0.0813008	0.0319067	0.0319067
KB742432.1	1252143	A	C	0.178571	0.146552	0.0320197	0.0320197
KB742645.1	852837	C	T	0.916667	0.948718	0.0320513	-0.0320513
KB742774.1	1154335	G	C	0.926829	0.894737	0.0320924	0.0320924
KB743944.1	2103917	T	C	0.866667	0.89899	0.0323232	-0.0323232
KB744306.1	1237469	T	A	0.962963	0.930636	0.0323271	0.0323271
KB742523.1	1112768	G	C	0.902439	0.934783	0.0323436	-0.0323436
KB743157.1	1220740	G	A	0.902439	0.934959	0.0325203	-0.0325203
KB743728.1	226827	C	G	0.0652174	0.0977444	0.032527	-0.032527
KB742760.1	256358	T	A	0.666667	0.699346	0.0326797	-0.0326797
KB743157.1	1207395	T	G	0.928571	0.895833	0.0327381	0.0327381
KB743025.1	59234	C	G	0	0.0327869	0.0327869	-0.0327869
KB743252.1	1107030	G	A	1	0.967213	0.0327869	0.0327869
KB742523.1	1113798	G	A	0.959184	0.92638	0.0328033	0.0328033
KB742581.1	332464	A	G	0.965517	0.932692	0.0328249	0.0328249
KB742432.1	218942	T	C	0.967742	0.934783	0.0329593	0.0329593
KB744073.1	55179	G	A	0.0754717	0.108434	0.032962	-0.032962
KB743335.1	320662	T	C	0.291667	0.258621	0.033046	0.033046
KB742523.1	1131748	G	A	0.914286	0.947368	0.0330827	-0.0330827
KB742508.1	494846	C	T	0.119048	0.0859375	0.0331101	0.0331101
KB743157.1	1161779	A	G	0.0967742	0.0636364	0.0331378	0.0331378
KB743157.1	1364206	G	A	0.95	0.916667	0.0333333	0.0333333
KB742523.1	691657	A	G	0.2	0.166667	0.0333333	0.0333333
KB742833.1	1481724	T	C	0	0.0333333	0.0333333	-0.0333333
KB742760.1	255779	C	T	0.40625	0.372881	0.0333686	0.0333686
KB742432.1	273435	C	T	0.962963	0.929577	0.0333855	0.0333855
KB742645.1	912075	T	C	0.857143	0.890909	0.0337662	-0.0337662
KB742931.1	2920458	T	C	0.75	0.783784	0.0337838	-0.0337838
KB743435.1	951830	C	T	0.807018	0.840909	0.0338915	-0.0338915
KB743252.1	1224544	C	T	0.875	0.84106	0.0339404	0.0339404
KB743157.1	1139294	G	T	0.939394	0.905405	0.0339885	0.0339885
KB742619.1	2962552	T	C	1	0.965909	0.0340909	0.0340909
KB743025.1	7515	T	C	0	0.0340909	0.0340909	-0.0340909
KB742523.1	689786	C	T	0.9	0.865854	0.0341463	0.0341463
KB744955.1	209841	T	G	0.9	0.865854	0.0341463	0.0341463
KB744073.1	7406	C	T	0.916667	0.95082	0.034153	-0.034153
KB742432.1	219141	A	C	0.933333	0.89916	0.0341737	0.0341737
KB742432.1	1294355	T	G	0	0.0342466	0.0342466	-0.0342466
KB743252.1	1137091	C	T	0.958333	0.924051	0.0342827	0.0342827
KB743252.1	1175424	A	T	0.0869565	0.0526316	0.0343249	0.0343249
KB743025.1	22278	G	A	0.888889	0.854545	0.0343434	0.0343434
KB743025.1	48316	T	C	0.0740741	0.039604	0.0344701	0.0344701
KB742808.1	4605960	T	C	1	0.965517	0.0344828	0.0344828
KB742523.1	681626	T	C	0.148148	0.113636	0.0345118	0.0345118
KB743025.1	22691	T	A	0.888889	0.854369	0.03452	0.03452
KB743503.1	26031	A	T	0.92	0.954545	0.0345455	-0.0345455
KB742523.1	1095049	T	C	0.886364	0.921053	0.034689	-0.034689
KB743922.1	113976	A	G	0.884058	0.91875	0.034692	-0.034692
KB742432.1	187213	G	A	0.9375	0.902778	0.0347222	0.0347222
KB742432.1	189925	A	G	0.90625	0.870968	0.0352823	0.0352823
KB744447.1	37899	A	G	0.888889	0.924242	0.0353535	-0.0353535
KB743922.1	76366	T	C	0.0909091	0.0555556	0.0353535	0.0353535
KB743252.1	1122221	T	C	0	0.0353982	0.0353982	-0.0353982
KB743157.1	1283591	A	G	0.916667	0.952096	0.0354291	-0.0354291
KB742523.1	1133788	G	A	0.941176	0.976744	0.0355677	-0.0355677
KB743252.1	1122945	C	T	0	0.0357143	0.0357143	-0.0357143
KB742581.1	327536	G	A	0.714286	0.75	0.0357143	-0.0357143
KB742527.1	808854	T	C	0.820513	0.784615	0.0358974	0.0358974
KB742581.1	323272	C	T	0.965517	0.929577	0.0359398	0.0359398
KB743139.1	867181	C	A	0.852941	0.888889	0.0359477	-0.0359477
KB743157.1	1188682	G	A	0.95122	0.915254	0.0359653	0.0359653
KB742523.1	692459	G	A	0.9375	0.901515	0.0359848	0.0359848
KB743157.1	1122808	T	A	0.05	0.0860215	0.0360215	-0.0360215
KB743157.1	1016911	G	T	0.0833333	0.119403	0.0360697	-0.0360697
KB743085.1	274049	A	T	0	0.0361446	0.0361446	-0.0361446
KB743944.1	2108679	C	T	0.954545	0.918367	0.0361781	0.0361781
KB742808.1	4613403	A	G	0.0789474	0.042735	0.0362123	0.0362123
KB742523.1	1073864	C	G	0.961538	0.925234	0.0363048	0.0363048
KB743252.1	1174338	C	T	0	0.0363636	0.0363636	-0.0363636
KB742523.1	699948	A	G	0.0909091	0.0545455	0.0363636	0.0363636
KB744447.1	40325	A	G	0.941176	0.904762	0.0364146	0.0364146
KB742432.1	1251441	T	C	0.853659	0.89011	0.0364514	-0.0364514
KB743085.1	258902	A	G	1	0.963504	0.0364964	0.0364964
KB744073.1	11333	C	T	0.907407	0.943925	0.0365178	-0.0365178
KB742432.1	221535	G	A	0.914286	0.95082	0.036534	-0.036534
KB742767.1	58886	A	G	0.909091	0.945652	0.0365613	-0.0365613
KB743157.1	1120590	T	A	0	0.0365854	0.0365854	-0.0365854
KB742808.1	2505580	G	A	0.9375	0.900901	0.0365991	0.0365991
KB743922.1	116947	C	G	0.891892	0.928571	0.0366795	-0.0366795
KB742760.1	224297	T	C	0.947368	0.984127	0.0367586	-0.0367586
KB742523.1	1132473	G	A	1	0.963235	0.0367647	0.0367647
KB742808.1	4585436	G	T	0.95082	0.987654	0.0368346	-0.0368346
KB743157.1	1280106	G	T	0.909091	0.945946	0.036855	-0.036855
KB743004.1	492754	G	A	0.947368	0.910448	0.0369207	0.0369207
KB744518.1	21914	G	C	0.928571	0.965517	0.0369458	-0.0369458
KB742771.1	71311	C	T	0.851852	0.888889	0.037037	-0.037037
KB743157.1	1142876	T	C	0	0.037037	0.037037	-0.037037
KB743728.1	224683	T	C	0	0.037037	0.037037	-0.037037
KB742432.1	226959	A	C	0.962264	0.92517	0.0370941	0.0370941
KB744518.1	53326	A	G	0.0545455	0.0173913	0.0371542	0.0371542
KB742785.1	1014808	G	A	0.815789	0.778571	0.037218	0.037218
KB743157.1	1296842	T	A	0.9375	0.97479	0.0372899	-0.0372899
KB742523.1	672792	C	A	0.05	0.0873786	0.0373786	-0.0373786
KB742645.1	830663	G	C	0.777778	0.815217	0.0374396	-0.0374396
KB742432.1	180647	G	A	0.9	0.9375	0.0375	-0.0375
KB742390.1	24828	T	C	1	0.9625	0.0375	0.0375
KB743025.1	15618	G	C	0	0.0375	0.0375	-0.0375
KB742619.1	2996218	G	A	0.935484	0.897959	0.0375247	0.0375247
KB744306.1	1215636	C	T	0.935484	0.897959	0.0375247	0.0375247
KB742390.1	54533	T	A	0.909091	0.946667	0.0375758	-0.0375758
KB743922.1	68535	A	G	0.956522	0.918919	0.0376028	0.0376028
KB743157.1	879977	G	A	0.982143	0.944444	0.0376984	0.0376984
KB742523.1	1135784	A	G	0.883721	0.921429	0.0377076	-0.0377076
KB743252.1	1167743	C	A	0	0.0377358	0.0377358	-0.0377358
KB743252.1	2408851	C	T	0.807692	0.845528	0.0378361	-0.0378361
KB743252.1	1225994	C	G	0.87234	0.91018	0.0378392	-0.0378392
KB742523.1	683917	C	T	0.0925926	0.130435	0.0378422	-0.0378422
KB742771.1	76178	T	C	0.878788	0.916667	0.0378788	-0.0378788
KB743944.1	2123607	G	T	0.928571	0.890625	0.0379464	0.0379464
KB742619.1	3218023	G	C	0.902439	0.864407	0.0380322	0.0380322
KB743944.1	2126933	A	G	0.974359	0.936306	0.0380532	0.0380532
KB742432.1	1247056	G	T	0.918919	0.956989	0.0380703	-0.0380703
KB742432.1	256179	T	G	0.942857	0.904762	0.0380952	0.0380952
KB742931.1	3599407	G	A	0.848485	0.886598	0.0381131	-0.0381131
KB743252.1	1181743	G	T	0.027027	0.0652174	0.0381904	-0.0381904
KB743546.1	288505	A	G	0.9375	0.975806	0.0383065	-0.0383065
KB743546.1	288509	G	A	0.9375	0.975806	0.0383065	-0.0383065
KB742390.1	29957	C	T	1	0.961538	0.0384615	0.0384615
KB743252.1	2390996	T	C	0.0384615	0	0.0384615	0.0384615
KB743728.1	225237	G	T	0.961538	0.923077	0.0384615	0.0384615
KB742833.1	1517611	C	A	0.170732	0.132231	0.0385003	0.0385003
KB742931.1	2928549	G	T	0.782609	0.821138	0.0385295	-0.0385295
KB743085.1	245674	T	C	0.955882	0.994413	0.0385311	-0.0385311
KB742808.1	4563837	A	G	0.918919	0.880342	0.038577	0.038577
KB742432.1	234192	T	A	0.925	0.886364	0.0386364	0.0386364
KB742808.1	2464213	T	C	0.878788	0.917431	0.0386433	-0.0386433
KB744073.1	11205	C	G	0.1	0.138686	0.0386861	-0.0386861
KB743252.1	1134980	T	A	0.883721	0.922414	0.0386929	-0.0386929
KB744900.1	63040	A	T	0.973684	0.934959	0.0387249	0.0387249
KB742523.1	1117565	A	G	0.971429	0.932692	0.0387363	0.0387363
KB743157.1	1102314	A	G	0.903226	0.942029	0.0388032	-0.0388032
KB743157.1	985523	C	T	0.974359	0.935484	0.0388751	0.0388751
KB743728.1	230124	G	C	0.15	0.111111	0.0388889	0.0388889
KB742432.1	217547	T	C	0.973684	0.934783	0.0389016	0.0389016
KB745371.1	8285	C	T	1	0.961039	0.038961	0.038961
KB742523.1	1045538	T	C	0.929577	0.968553	0.038976	-0.038976
KB744900.1	64495	T	C	0.947368	0.908333	0.0390351	0.0390351
KB743025.1	14117	T	C	0	0.0390625	0.0390625	-0.0390625
KB743252.1	2383845	C	T	0.842105	0.80303	0.039075	0.039075
KB743157.1	1115276	G	A	0.846154	0.885246	0.0390921	-0.0390921
KB743252.1	2390429	A	T	0.0392157	0	0.0392157	0.0392157
KB743085.1	257605	T	G	1	0.960784	0.0392157	0.0392157
KB742523.1	1098258	G	A	0.909091	0.948454	0.0393627	-0.0393627
KB742760.1	208242	A	T	0.595745	0.556338	0.0394067	0.0394067
KB742523.1	668813	G	A	0.961538	0.922078	0.0394605	0.0394605
KB743503.1	25347	C	T	0.05	0.0105263	0.0394737	0.0394737
KB742581.1	334153	A	C	0.870968	0.910448	0.03948	-0.03948
KB743004.1	465666	T	C	0.848485	0.888	0.0395152	-0.0395152
KB744518.1	24922	T	A	0.025	0.0645161	0.0395161	-0.0395161
KB743252.1	1124028	A	G	0.941176	0.901639	0.0395371	0.0395371
KB742931.1	2928917	C	T	0.885714	0.846154	0.0395604	0.0395604
KB742836.1	16286	C	T	0.862069	0.901639	0.0395704	-0.0395704
KB742527.1	801593	C	T	0.88	0.840426	0.0395745	0.0395745
KB743085.1	268764	C	G	0.97619	0.936508	0.0396825	0.0396825
KB742432.1	1288791	T	C	0	0.0397351	0.0397351	-0.0397351
KB743728.1	195580	C	T	0.833333	0.873239	0.0399061	-0.0399061
KB742508.1	445793	G	A	0.833333	0.873239	0.0399061	-0.0399061
KB742619.1	3212802	T	C	0.820513	0.860465	0.0399523	-0.0399523
KB743728.1	202749	T	G	0	0.04	0.04	-0.04
KB742774.1	1181788	T	C	1	0.96	0.04	0.04
KB743944.1	2106196	A	G	0.891304	0.931373	0.0400682	-0.0400682
KB742771.1	52214	G	A	0.902439	0.942623	0.0401839	-0.0401839
KB742833.1	1510801	A	G	0.947368	0.987578	0.0402092	-0.0402092
KB742390.1	26985	A	G	0.923077	0.963415	0.0403377	-0.0403377
KB744663.1	127978	C	T	0.953125	0.993506	0.0403815	-0.0403815
KB744306.1	1213617	T	A	0.0909091	0.131387	0.0404778	-0.0404778
KB742984.1	1642952	T	C	0.928571	0.969072	0.0405007	-0.0405007
KB743157.1	1134206	T	C	0	0.0405405	0.0405405	-0.0405405
KB744306.1	1233903	A	C	0.95082	0.991453	0.0406333	-0.0406333
KB742931.1	2872324	C	A	0.862069	0.821429	0.0406404	0.0406404
KB742523.1	1056736	T	C	0.928571	0.969388	0.0408163	-0.0408163
KB743739.1	538080	C	G	1	0.959184	0.0408163	0.0408163
KB742508.1	328347	T	C	0	0.0408163	0.0408163	-0.0408163
KB743252.1	1223134	T	C	0.886364	0.927419	0.0410557	-0.0410557
KB742432.1	185505	G	T	0.93617	0.895105	0.0410653	0.0410653
KB742815.1	296362	G	T	0.892857	0.933962	0.0411051	-0.0411051
KB742459.1	1621884	G	T	0.863636	0.904762	0.0411255	-0.0411255
KB742390.1	28539	G	A	0.857143	0.898305	0.0411622	-0.0411622
KB742523.1	1043571	T	A	0.867925	0.909091	0.0411664	-0.0411664
KB743157.1	1298314	A	T	0.9	0.941176	0.0411765	-0.0411765
KB743025.1	29197	C	T	0	0.0412371	0.0412371	-0.0412371
KB742808.1	4590426	T	C	0.897436	0.938776	0.0413396	-0.0413396
KB743922.1	71791	A	G	0.967742	0.926316	0.0414261	0.0414261
KB742523.1	689097	C	T	0.101695	0.060241	0.041454	0.041454
KB742523.1	1103652	G	C	0.911765	0.87013	0.0416348	0.0416348
KB743922.1	86967	A	G	0	0.0416667	0.0416667	-0.0416667
KB742523.1	1092532	G	T	0.869565	0.911243	0.0416774	-0.0416774
KB744447.1	22863	G	T	0.95	0.908257	0.0417431	0.0417431
KB742774.1	1208714	T	C	0.944444	0.986207	0.0417625	-0.0417625
KB742432.1	1241327	C	A	0.0408163	0.0826446	0.0418283	-0.0418283
KB743252.1	1217713	C	A	0.909091	0.867188	0.0419034	0.0419034
KB743543.1	409863	T	C	1	0.957831	0.0421687	0.0421687
KB743157.1	1257877	A	C	0.941176	0.89899	0.0421866	0.0421866
KB742527.1	803204	G	T	0.666667	0.708861	0.0421941	-0.0421941
KB744663.1	184335	T	A	0.957746	1	0.0422535	-0.0422535
KB742619.1	2977159	A	G	0.93617	0.893805	0.0423649	0.0423649
KB743025.1	28155	G	A	0	0.0423729	0.0423729	-0.0423729
KB743252.1	1208555	A	G	0.911765	0.869318	0.0424465	0.0424465
KB742508.1	482573	C	T	0.954545	0.912088	0.0424575	0.0424575
KB744306.1	1231862	G	C	0.923077	0.880597	0.0424799	0.0424799
KB743157.1	1088769	C	T	0.888889	0.931373	0.0424837	-0.0424837
KB742523.1	668601	A	G	0.926829	0.884298	0.0425317	0.0425317
KB743252.1	1100528	T	G	0	0.0425532	0.0425532	-0.0425532
KB743413.1	426181	T	G	0.153846	0.111111	0.042735	0.042735
KB742508.1	481687	G	A	0.944444	0.987179	0.042735	-0.042735
KB743728.1	236505	G	A	0.967742	0.925	0.0427419	0.0427419
KB743085.1	242639	A	G	0.945455	0.988235	0.0427807	-0.0427807
KB743025.1	9686	T	A	0	0.0428571	0.0428571	-0.0428571
KB742432.1	250691	G	A	0.857143	0.9	0.0428571	-0.0428571
KB742432.1	219143	C	G	0.935484	0.892562	0.0429219	0.0429219
KB743252.1	1105837	C	T	0	0.0430108	0.0430108	-0.0430108
KB742808.1	4577163	C	T	0.923077	0.966102	0.0430248	-0.0430248
KB742432.1	181997	C	T	0.944444	0.901408	0.043036	0.043036
KB743728.1	199410	C	G	0	0.0431655	0.0431655	-0.0431655
KB743922.1	64903	C	T	0.881356	0.924528	0.0431724	-0.0431724
KB743252.1	1182717	T	G	0.0810811	0.0377358	0.0433452	0.0433452
KB744518.1	53278	C	G	0.0681818	0.0247934	0.0433884	0.0433884
KB743252.1	1223752	G	C	0.931034	0.88764	0.043394	0.043394
KB742523.1	671391	T	G	0.027027	0.0705882	0.0435612	-0.0435612
KB742390.1	47491	G	C	0.633333	0.676923	0.0435897	-0.0435897
KB744955.1	204868	A	T	0.916667	0.960265	0.0435982	-0.0435982
KB742931.1	2921984	T	C	0.909091	0.952703	0.0436118	-0.0436118
KB744518.1	47617	T	C	0.943396	0.987013	0.0436168	-0.0436168
KB742833.1	1484499	T	C	0.0277778	0.0714286	0.0436508	-0.0436508
KB742774.1	1154406	T	G	0.890909	0.934641	0.0437314	-0.0437314
KB742760.1	238145	G	A	0.933333	0.977099	0.0437659	-0.0437659
KB742931.1	3548924	G	C	0.782609	0.826446	0.0438376	-0.0438376
KB743944.1	2047568	C	T	1	0.95614	0.0438596	0.0438596
KB742390.1	104258	A	G	0.869565	0.913462	0.0438963	-0.0438963
KB742432.1	1252977	A	G	0.883721	0.927632	0.0439106	-0.0439106
KB743252.1	1169210	C	G	0	0.0441989	0.0441989	-0.0441989
KB742432.1	202687	A	G	0.892857	0.937063	0.0442058	-0.0442058
KB743739.1	568245	C	A	0.95	0.994253	0.0442529	-0.0442529
KB743157.1	1172227	A	C	0.0285714	0.0729927	0.0444213	-0.0444213
KB742872.1	123272	T	A	0	0.0444444	0.0444444	-0.0444444
KB744447.1	74071	C	T	0.833333	0.877778	0.0444444	-0.0444444
KB744306.1	1224930	G	A	0.125	0.0804598	0.0445402	0.0445402
KB742432.1	234198	C	G	0.931818	0.887218	0.0446001	0.0446001
KB742931.1	3567205	C	T	0.892857	0.9375	0.0446429	-0.0446429
KB744447.1	7142	C	T	0.923077	0.967742	0.044665	-0.044665
KB742432.1	196295	A	G	1	0.955224	0.0447761	0.0447761
KB743503.1	40747	C	T	1	0.955224	0.0447761	0.0447761
KB743503.1	40507	A	G	0	0.0447761	0.0447761	-0.0447761
KB742931.1	3545948	C	T	0.848485	0.893333	0.0448485	-0.0448485
KB743739.1	551063	A	G	0.954545	0.909677	0.044868	0.044868
KB742774.1	1170650	G	A	0.871795	0.916667	0.0448718	-0.0448718
KB743546.1	269725	C	T	0.927273	0.972222	0.0449495	-0.0449495
KB744955.1	212374	T	A	0.857143	0.902098	0.044955	-0.044955
KB744447.1	3818	T	G	0.875	0.92	0.045	-0.045
KB743252.1	1229094	A	G	0.83871	0.883721	0.0450113	-0.0450113
KB743025.1	43941	T	C	0	0.045045	0.045045	-0.045045
KB743543.1	409104	A	G	1	0.954887	0.0451128	0.0451128
KB743025.1	19546	T	C	0	0.0451128	0.0451128	-0.0451128
KB744073.1	57189	A	G	0.878788	0.923913	0.0451252	-0.0451252
KB743739.1	533634	G	A	0.846154	0.891304	0.0451505	-0.0451505
KB742760.1	243750	C	T	0.9375	0.982759	0.0452586	-0.0452586
KB742774.1	1170869	G	A	0.970588	0.925234	0.0453546	0.0453546
KB742931.1	2927189	G	A	0.863636	0.909091	0.0454545	-0.0454545
KB742771.1	68765	A	G	1	0.954545	0.0454545	0.0454545
KB743157.1	1156252	C	T	0	0.0454545	0.0454545	-0.0454545
KB743085.1	272999	C	A	0	0.0454545	0.0454545	-0.0454545
KB742432.1	1246861	T	C	0.888889	0.934426	0.0455373	-0.0455373
KB742833.1	1513497	A	G	0.0555556	0.00990099	0.0456546	0.0456546
KB743157.1	1213793	T	C	0.909091	0.954839	0.0457478	-0.0457478
KB742432.1	1258460	T	C	0	0.0457516	0.0457516	-0.0457516
KB743252.1	1113189	A	G	0	0.0458015	0.0458015	-0.0458015
KB742771.1	58128	C	T	0.916667	0.9625	0.0458333	-0.0458333
KB742760.1	255733	C	T	0.258065	0.303922	0.0458571	-0.0458571
KB744073.1	11398	G	C	0.877551	0.831683	0.0458679	0.0458679
KB743025.1	50054	A	G	0	0.0458716	0.0458716	-0.0458716
KB743662.1	1321218	G	T	0.925926	0.971831	0.0459051	-0.0459051
KB742833.1	1488257	G	C	0.929825	0.975904	0.0460791	-0.0460791
KB742523.1	694925	G	T	0.0545455	0.100671	0.0461257	-0.0461257
KB744447.1	32191	C	A	1	0.953846	0.0461538	0.0461538
KB742619.1	2962511	G	A	0.888889	0.935065	0.046176	-0.046176
KB743183.1	160525	A	G	0.98	0.933824	0.0461765	0.0461765
KB742931.1	3547260	G	T	0.828571	0.875	0.0464286	-0.0464286
KB743085.1	253221	G	A	0.946429	0.992857	0.0464286	-0.0464286
KB742785.1	837928	A	G	0.946429	0.992908	0.0464792	-0.0464792
KB744518.1	35934	G	A	0.90625	0.952756	0.0465059	-0.0465059
KB743728.1	234476	T	A	0.129032	0.0824742	0.046558	0.046558
KB743157.1	1175622	A	C	0.0882353	0.0416667	0.0465686	0.0465686
KB743728.1	199802	C	T	0.972973	0.926316	0.0466572	0.0466572
KB743004.1	492224	A	C	0.959184	0.9125	0.0466837	0.0466837
KB744306.1	1215625	A	G	0.142857	0.0961538	0.0467033	0.0467033
KB743252.1	2410013	C	T	0.888889	0.842105	0.0467836	0.0467836
KB742433.1	2210293	T	A	0.953125	1	0.046875	-0.046875
KB743543.1	370767	T	C	0.953125	1	0.046875	-0.046875
KB743944.1	2058855	G	C	0.925	0.878049	0.0469512	0.0469512
KB744073.1	10171	G	A	0.84127	0.888235	0.0469655	-0.0469655
KB744306.1	1227539	G	T	0.88	0.926966	0.0469663	-0.0469663
KB742774.1	1189569	G	A	0.851852	0.804878	0.0469738	0.0469738
KB742774.1	1214972	G	C	0.885714	0.83871	0.0470046	0.0470046
KB742508.1	412466	T	G	0.861111	0.908163	0.0470522	-0.0470522
KB742836.1	16398	G	C	0.852941	0.9	0.0470588	-0.0470588
KB742771.1	46306	C	T	0.893617	0.940741	0.0471237	-0.0471237
KB742432.1	1264669	G	T	1	0.95283	0.0471698	0.0471698
KB743252.1	1113192	T	G	0	0.0472441	0.0472441	-0.0472441
KB743252.1	2390106	G	T	0.857143	0.904412	0.0472689	-0.0472689
KB742808.1	4658177	C	T	0.888889	0.93617	0.0472813	-0.0472813
KB742931.1	2894468	C	A	0.9	0.947368	0.0473684	-0.0473684
KB743543.1	370415	T	A	0.952381	1	0.047619	-0.047619
KB743543.1	416932	G	A	0.952381	1	0.047619	-0.047619
KB742645.1	831926	G	A	0.945946	0.898305	0.0476409	0.0476409
KB742432.1	188987	T	C	0.892308	0.94	0.0476923	-0.0476923
KB744306.1	1223386	T	C	0.844444	0.892308	0.0478632	-0.0478632
KB744306.1	1225454	T	C	0.0606061	0.108571	0.0479654	-0.0479654
KB743546.1	287912	T	A	1	0.952	0.048	0.048
KB743004.1	486080	G	A	0.960784	0.912752	0.0480326	0.0480326
KB742833.1	1480702	T	C	0	0.0480769	0.0480769	-0.0480769
KB742432.1	226951	C	T	0.979167	0.931034	0.0481322	0.0481322
KB743252.1	1216982	T	C	0.810811	0.858974	0.0481635	-0.0481635
KB744306.1	1215164	C	A	0.145161	0.0969697	0.0481916	0.0481916
KB742390.1	70758	C	A	1	0.951807	0.0481928	0.0481928
KB743944.1	2077334	C	T	0.870968	0.919192	0.0482242	-0.0482242
KB742432.1	1280340	T	G	0.95122	0.902985	0.0482344	0.0482344
KB742774.1	1209634	C	T	0.833333	0.881579	0.0482456	-0.0482456
KB743110.1	1740069	C	T	0.944444	0.992806	0.0483613	-0.0483613
KB744663.1	127974	T	C	0.951613	1	0.0483871	-0.0483871
KB742619.1	2974809	G	C	1	0.951613	0.0483871	0.0483871
KB742833.1	1480679	T	G	0	0.0485437	0.0485437	-0.0485437
KB742508.1	301859	A	T	0.870968	0.91954	0.0485725	-0.0485725
KB743922.1	75304	T	C	0.111111	0.0625	0.0486111	0.0486111
KB743662.1	1320269	T	G	0.925373	0.974026	0.0486528	-0.0486528
KB742527.1	858739	G	A	0.757576	0.708861	0.048715	0.048715
KB742833.1	1490751	C	T	0.125	0.0762712	0.0487288	0.0487288
KB742619.1	2995520	A	G	0.926829	0.878049	0.0487805	0.0487805
KB743728.1	192943	C	T	1	0.95122	0.0487805	0.0487805
KB744955.1	205566	A	G	0.882353	0.93125	0.0488971	-0.0488971
KB742523.1	689064	T	C	0.0338983	0.0828025	0.0489042	-0.0489042
KB744306.1	1213970	T	C	0.921053	0.97	0.0489474	-0.0489474
KB742984.1	1633882	C	T	0.906977	0.858025	0.0489521	0.0489521
KB742523.1	1132838	G	C	0.9	0.94898	0.0489796	-0.0489796
KB743252.1	1174172	T	C	0	0.0491803	0.0491803	-0.0491803
KB742984.1	1652464	A	G	0.95082	1	0.0491803	-0.0491803
KB742808.1	4560622	C	T	0.846154	0.895349	0.049195	-0.049195
KB742432.1	189109	G	C	0.983051	0.933775	0.049276	0.049276
KB742523.1	1070220	C	T	0.943396	0.992806	0.0494095	-0.0494095
KB742508.1	478799	G	T	0.833333	0.882812	0.0494792	-0.0494792
KB742760.1	255798	T	C	0.444444	0.394958	0.0494865	0.0494865
KB743728.1	224305	G	A	0	0.049505	0.049505	-0.049505
KB743025.1	41207	T	C	0.829268	0.878788	0.0495196	-0.0495196
KB744306.1	836648	T	C	0.837209	0.787671	0.0495381	0.0495381
KB742390.1	125404	A	T	0.956522	0.906977	0.049545	0.049545
KB742833.1	1518766	G	C	0.955556	0.905983	0.0495726	0.0495726
KB743025.1	16263	T	C	0	0.0495868	0.0495868	-0.0495868
KB743728.1	180869	T	C	0.76087	0.711268	0.049602	0.049602
KB743252.1	1106991	T	C	1	0.950355	0.0496454	0.0496454
KB742931.1	3547541	A	G	0.9	0.85034	0.0496599	0.0496599
KB742432.1	196731	G	A	0.978261	0.928571	0.0496894	0.0496894
KB743944.1	2105411	G	A	0.941176	0.891473	0.0497036	0.0497036
KB743503.1	39731	T	C	0.894737	0.944444	0.0497076	-0.0497076
KB742808.1	4629004	C	T	0.102564	0.0526316	0.0499325	0.0499325
KB743662.1	1320456	C	T	0.9	0.95	0.05	-0.05
KB744955.1	201952	G	T	0.914286	0.964286	0.05	-0.05
KB742872.1	104750	C	T	0.125	0.175	0.05	-0.05
KB743252.1	1133029	G	A	0	0.05	0.05	-0.05
KB743252.1	1146130	A	G	0	0.05	0.05	-0.05
KB742785.1	980462	G	A	0.95	1	0.05	-0.05
KB743543.1	377329	T	C	0.95	1	0.05	-0.05
KB743157.1	1367403	G	C	0.862069	0.912088	0.0500189	-0.0500189
KB744518.1	35932	T	G	0.873016	0.923077	0.0500611	-0.0500611
KB742808.1	4584058	T	C	0.851852	0.901961	0.0501089	-0.0501089
KB742523.1	1098669	T	G	0.863636	0.913793	0.0501567	-0.0501567
KB744306.1	1215619	G	A	0.142857	0.0925926	0.0502646	0.0502646
KB742760.1	210423	C	T	0.404762	0.455285	0.0505226	-0.0505226
KB743503.1	59435	A	G	0.857143	0.907692	0.0505495	-0.0505495
KB742581.1	332634	C	T	0.742857	0.692308	0.0505495	0.0505495
KB742581.1	323083	A	C	0.708333	0.657658	0.0506757	0.0506757
KB742931.1	2921887	G	T	0.764706	0.815385	0.0506787	-0.0506787
KB742508.1	501487	T	C	0.942308	0.993007	0.0506993	-0.0506993
KB742619.1	2961218	G	A	0.827586	0.77686	0.0507267	0.0507267
KB744518.1	36182	G	A	0.05	0.100775	0.0507752	-0.0507752
KB742479.1	2080868	G	C	0.949153	1	0.0508475	-0.0508475
KB742390.1	117361	T	C	1	0.949153	0.0508475	0.0508475
KB743157.1	1297487	C	T	0.866667	0.917526	0.0508591	-0.0508591
KB744024.1	19113	A	G	0.95	0.899083	0.0509174	0.0509174
KB744306.1	1226033	C	T	0.898551	0.949495	0.0509442	-0.0509442
KB744447.1	12281	C	T	0.9	0.95098	0.0509804	-0.0509804
KB742523.1	1132449	T	C	0.88	0.931034	0.0510345	-0.0510345
KB742619.1	2976751	G	A	1	0.948905	0.0510949	0.0510949
KB742984.1	1646675	G	A	0.955556	0.904412	0.0511438	0.0511438
KB742771.1	60645	T	C	0.852941	0.90411	0.0511684	-0.0511684
KB743546.1	290822	C	T	0.931034	0.982249	0.051214	-0.051214
KB743739.1	527590	T	A	0.881356	0.932584	0.0512283	-0.0512283
KB743728.1	188965	T	C	0.666667	0.717949	0.0512821	-0.0512821
KB743413.1	431275	A	T	0.941176	0.992593	0.0514161	-0.0514161
KB743025.1	5596	C	T	0	0.0516129	0.0516129	-0.0516129
KB742833.1	1510211	T	C	0.943396	0.995098	0.0517018	-0.0517018
KB743004.1	469715	C	G	0.948276	1	0.0517241	-0.0517241
KB743739.1	579814	T	C	0.948276	1	0.0517241	-0.0517241
KB743413.1	434669	G	A	0.948276	1	0.0517241	-0.0517241
KB743922.1	156462	T	C	0.948276	1	0.0517241	-0.0517241
KB743546.1	291158	C	T	0.92	0.971751	0.0517514	-0.0517514
KB743025.1	56703	A	C	0.102564	0.0507246	0.0518395	0.0518395
KB742774.1	1201259	A	G	0.735294	0.787234	0.0519399	-0.0519399
KB744955.1	209654	A	G	0.973684	0.921739	0.0519451	0.0519451
KB744518.1	54485	G	C	0.0666667	0.0145985	0.0520681	0.0520681
KB742774.1	1165791	G	A	0.971429	0.919355	0.0520737	0.0520737
KB743157.1	1289120	G	A	0.892857	0.944954	0.052097	-0.052097
KB742390.1	46740	G	A	0.454545	0.402439	0.0521064	0.0521064
KB743157.1	856641	T	C	0.941176	0.888889	0.0522876	0.0522876
KB743157.1	1129398	C	T	0.0961538	0.0438596	0.0522942	0.0522942
KB742771.1	68256	C	T	0.928571	0.980952	0.052381	-0.052381
KB743922.1	121036	C	T	0.828571	0.880952	0.052381	-0.052381
KB743728.1	187394	C	T	0.714286	0.766667	0.052381	-0.052381
KB743662.1	1348702	G	A	0.925	0.977444	0.0524436	-0.0524436
KB742785.1	765207	A	C	0.928571	0.981132	0.0525606	-0.0525606
KB742808.1	4656843	T	G	0.947368	1	0.0526316	-0.0526316
KB743252.1	1226828	C	G	0.947368	1	0.0526316	-0.0526316
KB743252.1	2394419	T	C	1	0.947368	0.0526316	0.0526316
KB742836.1	10653	G	A	1	0.947368	0.0526316	0.0526316
KB743252.1	1123243	T	G	0	0.0526316	0.0526316	-0.0526316
KB743025.1	28879	A	T	0	0.0526316	0.0526316	-0.0526316
KB742390.1	144909	G	T	0.4	0.45283	0.0528302	-0.0528302
KB742432.1	233695	C	T	0.956522	0.903614	0.0529073	0.0529073
KB743252.1	1207811	T	A	0.904762	0.957746	0.0529846	-0.0529846
KB743543.1	418452	G	T	0.927273	0.874286	0.052987	0.052987
KB742432.1	205302	C	A	0.972222	0.919192	0.0530303	0.0530303
KB743183.1	140686	A	G	0	0.0530303	0.0530303	-0.0530303
KB742984.1	1641222	G	A	0.972222	0.919118	0.0531046	0.0531046
KB744518.1	59061	G	A	0.775	0.828283	0.0532828	-0.0532828
KB743503.1	57009	A	G	0.916667	0.97	0.0533333	-0.0533333
KB742523.1	1060609	G	T	0.931818	0.985294	0.0534759	-0.0534759
KB742523.1	1085910	C	T	0.847826	0.901316	0.0534897	-0.0534897
KB744306.1	1235814	G	A	0.981132	0.927632	0.0535005	0.0535005
KB742760.1	256139	A	G	0.444444	0.390909	0.0535354	0.0535354
KB743157.1	998345	T	C	0.851852	0.905405	0.0535536	-0.0535536
KB743546.1	285268	G	A	0.926829	0.980392	0.0535629	-0.0535629
KB743004.1	506783	A	G	0.946429	1	0.0535714	-0.0535714
KB743739.1	521646	A	C	0.946429	1	0.0535714	-0.0535714
KB743739.1	521651	G	T	0.946429	1	0.0535714	-0.0535714
KB743739.1	553094	A	C	0.946429	1	0.0535714	-0.0535714
KB743543.1	395343	C	T	0.946429	1	0.0535714	-0.0535714
KB742619.1	2973451	G	A	1	0.946429	0.0535714	0.0535714
KB742645.1	908183	G	A	0.866667	0.920245	0.0535787	-0.0535787
KB742508.1	411400	A	G	0.84375	0.897436	0.0536859	-0.0536859
KB743110.1	1740385	T	A	0.94	0.99375	0.05375	-0.05375
KB743004.1	508039	A	C	0.870968	0.924731	0.0537634	-0.0537634
KB742390.1	32957	G	A	1	0.946237	0.0537634	0.0537634
KB742808.1	2468258	C	T	0.921053	0.867257	0.053796	0.053796
KB742771.1	54141	C	T	0.961538	0.907692	0.0538462	0.0538462
KB744955.1	202027	G	A	0.923077	0.977011	0.0539346	-0.0539346
KB742432.1	1273866	G	A	0	0.0540541	0.0540541	-0.0540541
KB743025.1	17447	T	G	0.0540541	0	0.0540541	0.0540541
KB742771.1	71476	C	T	0.863636	0.917808	0.0541719	-0.0541719
KB742432.1	1284242	T	C	0	0.0541872	0.0541872	-0.0541872
KB743004.1	464456	T	C	0.875	0.929204	0.0542035	-0.0542035
KB742523.1	1075010	C	A	0.625	0.679245	0.0542453	-0.0542453
KB744306.1	1204318	A	G	0.976744	0.922481	0.0542636	0.0542636
KB742527.1	858729	C	T	0.766667	0.712329	0.0543379	0.0543379
KB742931.1	3542858	G	A	0.945455	1	0.0545455	-0.0545455
KB744306.1	1218365	A	G	0.945455	1	0.0545455	-0.0545455
KB743157.1	993682	C	T	0.945455	1	0.0545455	-0.0545455
KB743157.1	1317899	G	T	0.945455	1	0.0545455	-0.0545455
KB743004.1	463211	T	C	0.945455	1	0.0545455	-0.0545455
KB743025.1	32101	T	C	0	0.0546875	0.0546875	-0.0546875
KB744518.1	37829	A	G	0.90625	0.960938	0.0546875	-0.0546875
KB743728.1	199800	C	T	0.972222	0.917526	0.0546964	0.0546964
KB742527.1	802542	C	G	0.777778	0.723077	0.0547009	0.0547009
KB742771.1	58807	G	A	0.827586	0.882353	0.0547667	-0.0547667
KB742432.1	214550	T	C	0.897959	0.95283	0.054871	-0.054871
KB742645.1	837982	C	T	0.947368	0.892473	0.0548953	0.0548953
KB743922.1	255298	G	T	0.964286	0.909091	0.0551948	0.0551948
KB742771.1	59073	T	G	0.912281	0.96748	0.055199	-0.055199
KB743252.1	1101029	G	C	0.870968	0.92623	0.0552618	-0.0552618
KB743085.1	257046	G	C	0.906977	0.962264	0.0552874	-0.0552874
KB742872.1	105692	A	G	0.16129	0.216667	0.0553763	-0.0553763
KB743944.1	2125742	A	G	0.923077	0.867647	0.0554299	0.0554299
KB742931.1	2896793	G	A	0.934783	0.990291	0.0555087	-0.0555087
KB742523.1	1118113	T	C	0.916667	0.972222	0.0555556	-0.0555556
KB742581.1	325672	A	G	0.666667	0.722222	0.0555556	-0.0555556
KB743543.1	419921	A	C	0.833333	0.888889	0.0555556	-0.0555556
KB743435.1	920471	C	T	0.944444	1	0.0555556	-0.0555556
KB742785.1	694977	A	T	0.944444	1	0.0555556	-0.0555556
KB742645.1	884688	G	A	0.944444	1	0.0555556	-0.0555556
KB743543.1	377381	G	A	0.944444	1	0.0555556	-0.0555556
KB743025.1	56030	G	A	0.944444	1	0.0555556	-0.0555556
KB744663.1	180998	C	T	0.944444	1	0.0555556	-0.0555556
KB743157.1	1154374	T	C	1	0.944444	0.0555556	0.0555556
KB743157.1	1277556	A	G	0.894737	0.950413	0.0556764	-0.0556764
KB742833.1	1514738	C	T	0.9	0.955696	0.0556962	-0.0556962
KB744306.1	817862	T	C	0.711864	0.767606	0.0557412	-0.0557412
KB742432.1	1252979	G	A	0.87234	0.928105	0.0557641	-0.0557641
KB744306.1	1200711	T	C	0.938776	0.994595	0.0558191	-0.0558191
KB743252.1	1144733	A	G	0.896552	0.952381	0.0558292	-0.0558292
KB743157.1	1387376	G	A	0.88	0.935897	0.0558974	-0.0558974
KB742432.1	270541	C	A	0.888889	0.944882	0.055993	-0.055993
KB743435.1	986476	C	T	0.794872	0.850877	0.0560054	-0.0560054
KB742815.1	297433	G	C	0.875	0.931034	0.0560345	-0.0560345
KB742808.1	4621957	A	C	0.883721	0.939759	0.0560381	-0.0560381
KB743252.1	1124254	G	C	0.138889	0.0825688	0.0563201	0.0563201
KB742390.1	129422	G	C	1	0.943662	0.056338	0.056338
KB743139.1	875353	G	A	0	0.056338	0.056338	-0.056338
KB742508.1	547847	G	A	0.638889	0.695238	0.0563492	-0.0563492
KB742931.1	3542448	C	T	0.909091	0.965517	0.0564263	-0.0564263
KB743252.1	2414256	C	A	0.979592	0.923077	0.0565149	0.0565149
KB743413.1	426866	C	T	0.783784	0.840336	0.0565524	-0.0565524
KB742479.1	2004929	G	A	0.9375	0.994083	0.0565828	-0.0565828
KB742479.1	2013878	A	G	0.943396	1	0.0566038	-0.0566038
KB742984.1	1645082	G	A	0.943396	1	0.0566038	-0.0566038
KB742527.1	845229	T	C	0.943396	1	0.0566038	-0.0566038
KB742645.1	889993	C	T	0.943396	1	0.0566038	-0.0566038
KB743739.1	553097	C	T	0.943396	1	0.0566038	-0.0566038
KB742716.1	369316	T	C	0.943396	1	0.0566038	-0.0566038
KB743252.1	1139083	A	C	0	0.0567376	0.0567376	-0.0567376
KB743157.1	1173781	T	G	0.0714286	0.128205	0.0567766	-0.0567766
KB743922.1	87054	G	A	0.857143	0.913978	0.0568356	-0.0568356
KB742785.1	1045100	A	C	0.930233	0.987097	0.0568642	-0.0568642
KB742432.1	236865	C	T	0.934783	0.991667	0.0568841	-0.0568841
KB743252.1	2391578	G	T	0.696429	0.753333	0.0569048	-0.0569048
KB742432.1	1251986	G	A	0.186047	0.129032	0.0570143	0.0570143
KB742645.1	873787	C	T	0.982456	0.925373	0.057083	0.057083
KB744306.1	830409	T	A	0.942857	1	0.0571429	-0.0571429
KB742931.1	3545482	A	G	0.810811	0.868132	0.0573211	-0.0573211
KB743252.1	1217273	G	C	0.870968	0.813559	0.0574084	0.0574084
KB742931.1	2868145	A	G	0.935484	0.992908	0.0574239	-0.0574239
KB743728.1	238633	A	G	0	0.0574713	0.0574713	-0.0574713
KB743252.1	1135195	G	A	0	0.057554	0.057554	-0.057554
KB742523.1	1055445	T	C	0.934426	0.992	0.0575738	-0.0575738
KB744447.1	12287	C	A	0.894737	0.952381	0.0576441	-0.0576441
KB742833.1	1511649	C	T	0.942308	1	0.0576923	-0.0576923
KB743139.1	873692	T	C	0.942308	1	0.0576923	-0.0576923
KB744306.1	1202435	C	A	0.942308	1	0.0576923	-0.0576923
KB743004.1	489964	G	A	0.942308	1	0.0576923	-0.0576923
KB743335.1	769021	G	A	0.942308	1	0.0576923	-0.0576923
KB742785.1	674192	T	G	0.942308	1	0.0576923	-0.0576923
KB742785.1	981613	G	C	0.942308	1	0.0576923	-0.0576923
KB743739.1	571858	C	T	0.942308	1	0.0576923	-0.0576923
KB742508.1	332811	T	C	0.942308	1	0.0576923	-0.0576923
KB743543.1	401387	T	A	0.942308	1	0.0576923	-0.0576923
KB742716.1	396295	C	T	0.942308	1	0.0576923	-0.0576923
KB744073.1	55050	C	T	0.942308	1	0.0576923	-0.0576923
KB743025.1	46829	G	A	0.942308	1	0.0576923	-0.0576923
KB744663.1	222701	T	A	0.942308	1	0.0576923	-0.0576923
KB742760.1	252608	T	A	1	0.942308	0.0576923	0.0576923
KB742931.1	2922122	G	A	0.727273	0.785185	0.0579125	-0.0579125
KB743546.1	290973	C	T	0.914286	0.972222	0.0579365	-0.0579365
KB742833.1	1508501	C	T	0.86	0.918033	0.0580328	-0.0580328
KB742808.1	2510301	C	G	0.878049	0.93617	0.0581214	-0.0581214
KB743728.1	213111	G	A	1	0.94186	0.0581395	0.0581395
KB744447.1	44193	T	C	1	0.94186	0.0581395	0.0581395
KB742785.1	753756	G	T	0.785714	0.727273	0.0584416	0.0584416
KB742815.1	292449	T	G	0.934783	0.993333	0.0585507	-0.0585507
KB742432.1	187147	A	C	0.857143	0.915789	0.0586466	-0.0586466
KB743252.1	2413672	T	C	0.875	0.816327	0.0586735	0.0586735
KB742432.1	195297	T	C	0.836364	0.895062	0.0586981	-0.0586981
KB742774.1	1207477	A	G	0.861111	0.802326	0.0587855	0.0587855
KB742508.1	413832	C	T	0.878788	0.82	0.0587879	0.0587879
KB742771.1	56983	C	T	0.794118	0.852941	0.0588235	-0.0588235
KB742808.1	4564852	C	T	0.941176	1	0.0588235	-0.0588235
KB742523.1	1113816	A	T	0.941176	1	0.0588235	-0.0588235
KB742836.1	34088	C	T	0.941176	1	0.0588235	-0.0588235
KB742836.1	36222	C	T	0.941176	1	0.0588235	-0.0588235
KB743085.1	244489	G	A	0.941176	1	0.0588235	-0.0588235
KB744663.1	216466	A	C	0.941176	1	0.0588235	-0.0588235
KB742833.1	1518512	G	A	1	0.941176	0.0588235	0.0588235
KB742767.1	34682	T	C	1	0.941176	0.0588235	0.0588235
KB742390.1	25931	A	C	1	0.941176	0.0588235	0.0588235
KB742432.1	1246857	C	A	0.875	0.933884	0.0588843	-0.0588843
KB742984.1	1640434	G	A	0.928571	0.9875	0.0589286	-0.0589286
KB742527.1	811745	C	T	0.861111	0.802083	0.0590278	0.0590278
KB742785.1	624738	T	C	0.75	0.809091	0.0590909	-0.0590909
KB742931.1	2928111	G	A	0.821429	0.880597	0.0591684	-0.0591684
KB743004.1	488292	A	G	1	0.940741	0.0592593	0.0592593
KB744518.1	36187	A	G	0.0294118	0.0887097	0.0592979	-0.0592979
KB744306.1	1209579	G	A	0.983051	0.923529	0.0595214	0.0595214
KB742527.1	848719	T	C	0.333333	0.27381	0.0595238	0.0595238
KB742390.1	48172	T	C	0.619048	0.559524	0.0595238	0.0595238
KB742523.1	1103544	C	T	0.806452	0.865979	0.0595278	-0.0595278
KB744518.1	53154	C	T	0.0769231	0.0172414	0.0596817	0.0596817
KB743252.1	1103127	G	A	0	0.0598291	0.0598291	-0.0598291
KB742432.1	241076	C	T	0.846154	0.905983	0.0598291	-0.0598291
KB742479.1	2006055	A	G	0.94	1	0.06	-0.06
KB742479.1	2091239	G	A	0.94	1	0.06	-0.06
KB742432.1	204884	T	A	0.94	1	0.06	-0.06
KB743183.1	141384	C	T	0.94	1	0.06	-0.06
KB742774.1	1172013	G	A	0.94	1	0.06	-0.06
KB743413.1	437063	C	T	0.94	1	0.06	-0.06
KB743543.1	376877	G	T	0.94	1	0.06	-0.06
KB743543.1	376880	C	T	0.94	1	0.06	-0.06
KB744638.1	14078	T	C	0.94	1	0.06	-0.06
KB744663.1	121402	G	T	0.94	1	0.06	-0.06
KB744663.1	224639	C	T	0.94	1	0.06	-0.06
KB742619.1	2976411	T	C	1	0.94	0.06	0.06
KB742432.1	269914	C	T	0.890909	0.95092	0.0600112	-0.0600112
KB742774.1	1168547	A	G	0.934426	0.994444	0.0600182	-0.0600182
KB742645.1	831310	C	T	0.871795	0.811765	0.0600302	0.0600302
KB742432.1	1283900	G	T	0	0.0601504	0.0601504	-0.0601504
KB743252.1	1122493	A	T	0	0.0601504	0.0601504	-0.0601504
KB743728.1	226608	C	T	1	0.939759	0.060241	0.060241
KB743157.1	1287500	C	T	0.857143	0.917526	0.0603829	-0.0603829
KB742872.1	123035	C	A	0.0714286	0.131868	0.0604396	-0.0604396
KB742390.1	108615	G	A	0.857143	0.917647	0.0605042	-0.0605042
KB742432.1	256484	A	G	0.967742	0.907216	0.0605254	0.0605254
KB743739.1	575597	C	T	0.932203	0.992754	0.0605502	-0.0605502
KB742479.1	2060135	C	A	0.931818	0.992424	0.0606061	-0.0606061
KB742808.1	2408706	T	C	0.842105	0.902778	0.0606725	-0.0606725
KB744306.1	1234765	C	G	0.914894	0.854167	0.060727	0.060727
KB742390.1	1446	A	G	0.0666667	0.127451	0.0607843	-0.0607843
KB742390.1	66862	G	T	0.75	0.810811	0.0608108	-0.0608108
KB742808.1	2461634	C	T	1	0.939024	0.0609756	0.0609756
KB743922.1	182981	G	A	0.923077	0.862069	0.061008	0.061008
KB742432.1	1286765	T	C	0.914894	0.976	0.0611064	-0.0611064
KB742785.1	1095753	C	A	0.75	0.811111	0.0611111	-0.0611111
KB743728.1	221644	C	T	0.851852	0.913043	0.0611916	-0.0611916
KB742619.1	3186883	G	A	0.846154	0.784946	0.0612076	0.0612076
KB742931.1	2877662	A	T	0.938776	1	0.0612245	-0.0612245
KB742931.1	3562801	G	A	0.938776	1	0.0612245	-0.0612245
KB743183.1	141392	T	C	0.938776	1	0.0612245	-0.0612245
KB743004.1	512575	A	C	0.938776	1	0.0612245	-0.0612245
KB743728.1	185948	T	C	0.938776	1	0.0612245	-0.0612245
KB744955.1	191422	C	T	0.938776	1	0.0612245	-0.0612245
KB744518.1	35804	A	G	0.938776	1	0.0612245	-0.0612245
KB743546.1	285563	G	A	0.897959	0.959184	0.0612245	-0.0612245
KB743662.1	1334416	T	C	0.882353	0.943662	0.061309	-0.061309
KB744073.1	2092	G	A	0	0.0614035	0.0614035	-0.0614035
KB743546.1	290286	T	C	0.912281	0.973684	0.0614035	-0.0614035
KB744073.1	13007	A	T	1	0.938596	0.0614035	0.0614035
KB742432.1	212063	C	A	0.866667	0.928105	0.0614379	-0.0614379
KB742390.1	108071	A	G	0.944444	0.882979	0.0614657	0.0614657
KB743739.1	568310	G	A	0.958333	0.896825	0.0615079	0.0615079
KB743025.1	4107	G	A	0	0.0615385	0.0615385	-0.0615385
KB743025.1	18852	C	T	0	0.0615385	0.0615385	-0.0615385
KB743085.1	242841	T	C	0.938462	1	0.0615385	-0.0615385
KB742527.1	848109	C	A	0.333333	0.271739	0.0615942	0.0615942
KB742931.1	2869576	C	T	0.916667	0.978417	0.0617506	-0.0617506
KB743157.1	1123892	C	G	0	0.0618557	0.0618557	-0.0618557
KB742785.1	823839	A	G	0.931818	0.993789	0.0619706	-0.0619706
KB743739.1	564274	T	C	0.903846	0.966216	0.0623701	-0.0623701
KB743944.1	2103583	C	G	0.877551	0.94	0.062449	-0.062449
KB743944.1	2056038	G	A	0.907692	0.970149	0.0624569	-0.0624569
KB742836.1	22282	G	T	0.939394	0.876923	0.0624709	0.0624709
KB742808.1	4626000	G	A	0.9375	1	0.0625	-0.0625
KB742479.1	2083655	G	A	0.9375	1	0.0625	-0.0625
KB742931.1	2877652	G	A	0.9375	1	0.0625	-0.0625
KB742931.1	2904155	C	T	0.9375	1	0.0625	-0.0625
KB742931.1	3550520	A	G	0.8125	0.875	0.0625	-0.0625
KB743252.1	1118396	A	T	0	0.0625	0.0625	-0.0625
KB742836.1	36081	C	T	0.9375	1	0.0625	-0.0625
KB743110.1	1777034	A	G	0.9375	1	0.0625	-0.0625
KB742815.1	264030	C	A	0.9375	1	0.0625	-0.0625
KB743662.1	1341868	C	A	0.9375	1	0.0625	-0.0625
KB743085.1	271072	C	T	0.9375	1	0.0625	-0.0625
KB742785.1	824516	G	A	0.9375	1	0.0625	-0.0625
KB742645.1	916701	C	T	0.9375	1	0.0625	-0.0625
KB743546.1	280229	T	A	0.9375	1	0.0625	-0.0625
KB742508.1	564493	C	T	0.9375	1	0.0625	-0.0625
KB742390.1	2526	G	C	0	0.0625	0.0625	-0.0625
KB742619.1	3214660	G	A	1	0.9375	0.0625	0.0625
KB742645.1	832239	G	A	1	0.9375	0.0625	0.0625
KB742767.1	34690	C	T	1	0.9375	0.0625	0.0625
KB743252.1	1117183	A	G	0.973684	0.911111	0.0625731	0.0625731
KB742523.1	1126699	T	A	0.944444	0.88172	0.062724	0.062724
KB743944.1	2137143	C	T	1	0.937063	0.0629371	0.0629371
KB743739.1	564763	A	T	1	0.937063	0.0629371	0.0629371
KB744955.1	215751	G	A	0.882353	0.945312	0.0629596	-0.0629596
KB744518.1	21240	G	T	0	0.0629921	0.0629921	-0.0629921
KB743157.1	840556	T	C	0.85	0.913043	0.0630435	-0.0630435
KB742931.1	3546995	C	T	0.914286	0.85124	0.063046	0.063046
KB744073.1	11006	T	C	0	0.0630631	0.0630631	-0.0630631
KB742774.1	1202912	A	G	0.929825	0.992958	0.0631332	-0.0631332
KB743252.1	1102107	C	A	0.97619	0.913043	0.063147	0.063147
KB743004.1	495043	G	A	1	0.93662	0.0633803	0.0633803
KB742527.1	801290	T	C	0.888889	0.825397	0.0634921	0.0634921
KB742645.1	841207	T	C	0.941176	0.877551	0.0636255	0.0636255
KB742815.1	290513	A	G	0.930233	0.993865	0.0636325	-0.0636325
KB742815.1	269910	T	A	0.853659	0.917293	0.0636347	-0.0636347
KB742872.1	105127	A	T	0.05	0.113636	0.0636364	-0.0636364
KB742508.1	458566	G	A	1	0.936364	0.0636364	0.0636364
KB743025.1	22299	T	G	0.911765	0.97541	0.0636451	-0.0636451
KB743252.1	1199856	T	G	0.84375	0.907407	0.0636574	-0.0636574
KB744306.1	1237575	A	G	0.765957	0.82963	0.0636722	-0.0636722
KB742390.1	60643	T	C	0.923077	0.859375	0.0637019	0.0637019
KB742432.1	1287028	G	A	0.929825	0.993548	0.0637238	-0.0637238
KB743252.1	1165654	G	A	0	0.0638298	0.0638298	-0.0638298
KB744518.1	57825	G	T	0.0638298	0	0.0638298	0.0638298
KB742523.1	668253	G	A	0.93617	1	0.0638298	-0.0638298
KB744306.1	838170	C	G	0.93617	1	0.0638298	-0.0638298
KB742527.1	816584	C	T	0.93617	1	0.0638298	-0.0638298
KB742785.1	1000434	G	A	0.93617	1	0.0638298	-0.0638298
KB742645.1	841789	T	C	0.93617	1	0.0638298	-0.0638298
KB744955.1	194545	A	T	0.93617	1	0.0638298	-0.0638298
KB743546.1	269317	A	G	0.93617	1	0.0638298	-0.0638298
KB744663.1	234225	C	T	0.93617	1	0.0638298	-0.0638298
KB743503.1	48665	G	A	1	0.93617	0.0638298	0.0638298
KB742716.1	383869	C	T	0.930233	0.994118	0.0638851	-0.0638851
KB743922.1	145623	T	C	0.866667	0.930556	0.0638889	-0.0638889
KB742833.1	1516429	G	A	0.1	0.036036	0.063964	0.063964
KB743157.1	1227861	A	G	0.844444	0.908537	0.0640921	-0.0640921
KB743739.1	523853	G	A	0.823529	0.88764	0.064111	-0.064111
KB742931.1	2883825	G	A	0.931507	0.99569	0.0641828	-0.0641828
KB743252.1	1128183	C	T	0	0.0642202	0.0642202	-0.0642202
KB744080.1	219094	C	A	0.9	0.964286	0.0642857	-0.0642857
KB743662.1	1334798	C	T	0.866667	0.931034	0.0643678	-0.0643678
KB742619.1	3214255	C	T	0.787879	0.852273	0.0643939	-0.0643939
KB743110.1	1766933	T	C	0.935484	1	0.0645161	-0.0645161
KB744447.1	28820	G	A	1	0.935484	0.0645161	0.0645161
KB744518.1	57767	T	C	0.0645161	0	0.0645161	0.0645161
KB744306.1	809522	G	A	0.866667	0.80203	0.0646362	0.0646362
KB743739.1	579878	C	T	1	0.935185	0.0648148	0.0648148
KB744306.1	1234441	T	C	0.783784	0.848837	0.0650534	-0.0650534
KB742760.1	257352	C	A	0.722222	0.657143	0.0650794	0.0650794
KB742432.1	1288840	A	C	0.934783	1	0.0652174	-0.0652174
KB742432.1	1288842	T	A	0.934783	1	0.0652174	-0.0652174
KB742931.1	3599589	T	C	0.934783	1	0.0652174	-0.0652174
KB742984.1	1629579	A	G	0.934783	1	0.0652174	-0.0652174
KB742523.1	1067861	A	G	0.934783	1	0.0652174	-0.0652174
KB744306.1	827366	G	A	0.934783	1	0.0652174	-0.0652174
KB742836.1	12501	G	A	0.934783	1	0.0652174	-0.0652174
KB743004.1	482670	T	C	0.934783	1	0.0652174	-0.0652174
KB742774.1	1147836	T	C	0.934783	1	0.0652174	-0.0652174
KB742785.1	962027	A	C	0.934783	1	0.0652174	-0.0652174
KB743546.1	298821	C	T	0.934783	1	0.0652174	-0.0652174
KB742508.1	576457	A	G	0.934783	1	0.0652174	-0.0652174
KB742760.1	253720	C	T	0.934783	1	0.0652174	-0.0652174
KB742527.1	853108	G	C	0.5	0.434783	0.0652174	0.0652174
KB743110.1	1740943	G	T	0.928571	0.994012	0.0654405	-0.0654405
KB742785.1	1081577	G	A	0.934426	1	0.0655738	-0.0655738
KB742619.1	2975765	T	C	1	0.934426	0.0655738	0.0655738
KB742619.1	2979318	T	G	1	0.934426	0.0655738	0.0655738
KB743252.1	1130211	C	T	0	0.0655738	0.0655738	-0.0655738
KB744024.1	37837	G	A	0.954545	0.888889	0.0656566	0.0656566
KB743435.1	938705	C	A	0.758621	0.824324	0.0657036	-0.0657036
KB744306.1	1229738	G	T	0.978261	0.9125	0.0657609	0.0657609
KB742774.1	1170779	T	C	0.816327	0.882353	0.0660264	-0.0660264
KB742523.1	1132117	T	G	0.888889	0.954955	0.0660661	-0.0660661
KB742581.1	307048	G	T	1	0.933884	0.0661157	0.0661157
KB744955.1	198111	G	A	0.892857	0.959016	0.0661593	-0.0661593
KB744518.1	56107	G	A	0.216216	0.15	0.0662162	0.0662162
KB743252.1	1234742	G	A	0.852941	0.919192	0.0662507	-0.0662507
KB742479.1	2015043	T	C	0.921569	0.987879	0.0663102	-0.0663102
KB742815.1	284670	C	T	0.888889	0.955224	0.066335	-0.066335
KB742774.1	1144075	G	A	0.814815	0.881188	0.0663733	-0.0663733
KB743157.1	1319561	C	T	0.88	0.946429	0.0664286	-0.0664286
KB743335.1	903446	T	C	0.97561	0.909091	0.0665188	0.0665188
KB744447.1	18093	A	C	0.84	0.906542	0.0665421	-0.0665421
KB742931.1	2877728	C	T	0.925	0.991597	0.0665966	-0.0665966
KB744306.1	1216855	C	G	0.869565	0.93617	0.066605	-0.066605
KB742808.1	2511617	G	A	0	0.0666667	0.0666667	-0.0666667
KB743025.1	24302	G	A	0	0.0666667	0.0666667	-0.0666667
KB743252.1	2393068	G	A	0.0666667	0	0.0666667	0.0666667
KB742833.1	1510878	G	A	0.933333	1	0.0666667	-0.0666667
KB742432.1	267670	T	C	0.933333	1	0.0666667	-0.0666667
KB742931.1	2877640	T	A	0.933333	1	0.0666667	-0.0666667
KB742523.1	1042055	T	C	0.933333	1	0.0666667	-0.0666667
KB742527.1	816957	A	G	0.933333	1	0.0666667	-0.0666667
KB743004.1	518264	G	A	0.933333	1	0.0666667	-0.0666667
KB742785.1	1098124	A	T	0.933333	1	0.0666667	-0.0666667
KB742771.1	47854	A	G	0.933333	1	0.0666667	-0.0666667
KB744073.1	4248	G	A	0.933333	1	0.0666667	-0.0666667
KB744663.1	137569	T	G	0.933333	1	0.0666667	-0.0666667
KB744663.1	167730	C	T	0.933333	1	0.0666667	-0.0666667
KB742508.1	541826	A	G	1	0.933333	0.0666667	0.0666667
KB742581.1	327778	T	G	1	0.933333	0.0666667	0.0666667
KB742872.1	105706	T	C	0.133333	0.2	0.0666667	-0.0666667
KB742581.1	331671	G	T	0.766667	0.7	0.0666667	0.0666667
KB742931.1	3544127	G	A	0.785714	0.852459	0.0667447	-0.0667447
KB742508.1	567690	G	T	0.939394	0.872549	0.0668449	0.0668449
KB742432.1	1251225	C	A	0.851064	0.91791	0.0668466	-0.0668466
KB742785.1	621800	C	T	0.909091	0.842105	0.0669856	0.0669856
KB742771.1	66614	C	T	0.823529	0.75641	0.0671192	0.0671192
KB744306.1	1204518	G	A	0.981481	0.914286	0.0671958	0.0671958
KB742931.1	2933543	A	T	0.836735	0.904	0.0672653	-0.0672653
KB742619.1	2978342	T	G	1	0.932692	0.0673077	0.0673077
KB743739.1	521211	A	G	0.978723	0.911392	0.067331	0.067331
KB742815.1	293108	C	T	0.924528	0.99187	0.0673416	-0.0673416
KB743004.1	504011	T	G	0.863636	0.931034	0.0673981	-0.0673981
KB743252.1	1176590	A	G	0.1	0.0325203	0.0674797	0.0674797
KB743546.1	263240	A	G	0.880952	0.948454	0.0675012	-0.0675012
KB744447.1	20091	T	C	0.866667	0.934211	0.0675439	-0.0675439
KB742931.1	2919308	G	C	0.810811	0.878505	0.0676939	-0.0676939
KB743739.1	569198	C	T	0.926471	0.994253	0.0677823	-0.0677823
KB743728.1	236312	G	A	0	0.0677966	0.0677966	-0.0677966
KB743335.1	328934	G	C	0.932203	1	0.0677966	-0.0677966
KB743085.1	251643	C	T	0.932203	1	0.0677966	-0.0677966
KB743413.1	436173	G	C	0.932203	1	0.0677966	-0.0677966
KB744663.1	217982	G	A	0.932203	1	0.0677966	-0.0677966
KB742581.1	328268	G	A	1	0.932203	0.0677966	0.0677966
KB742619.1	3214008	A	G	0.939394	0.87156	0.0678343	0.0678343
KB742774.1	1201228	T	A	0.840909	0.77305	0.0678594	0.0678594
KB743546.1	289756	T	C	0.926829	0.994819	0.0679894	-0.0679894
KB743728.1	194532	C	G	0	0.0680272	0.0680272	-0.0680272
KB742808.1	2398181	G	A	0.931818	1	0.0681818	-0.0681818
KB742931.1	2935026	A	T	0.931818	1	0.0681818	-0.0681818
KB742931.1	3543280	G	A	0.931818	1	0.0681818	-0.0681818
KB743139.1	887201	C	T	0.931818	1	0.0681818	-0.0681818
KB743252.1	2395643	A	G	0.931818	1	0.0681818	-0.0681818
KB743110.1	1756047	C	T	0.931818	1	0.0681818	-0.0681818
KB743662.1	1341385	T	C	0.931818	1	0.0681818	-0.0681818
KB743085.1	253688	T	C	0.931818	1	0.0681818	-0.0681818
KB742785.1	980212	G	C	0.931818	1	0.0681818	-0.0681818
KB742645.1	898372	T	G	0.931818	1	0.0681818	-0.0681818
KB743413.1	437968	G	A	0.931818	1	0.0681818	-0.0681818
KB743025.1	51523	T	C	0.931818	1	0.0681818	-0.0681818
KB744663.1	184804	A	G	0.931818	1	0.0681818	-0.0681818
KB744518.1	31135	C	T	0.931818	1	0.0681818	-0.0681818
KB742390.1	70973	T	C	1	0.931818	0.0681818	0.0681818
KB744447.1	14661	C	T	1	0.931818	0.0681818	0.0681818
KB743252.1	2389565	A	C	0.0681818	0	0.0681818	0.0681818
KB744955.1	209652	C	G	0.974359	0.905983	0.0683761	0.0683761
KB743944.1	2076293	G	T	0.933333	0.864865	0.0684685	0.0684685
KB742527.1	854044	A	G	0	0.0684932	0.0684932	-0.0684932
KB742527.1	858745	G	T	0.764706	0.696203	0.0685034	0.0685034
KB742527.1	853095	G	A	0.461538	0.392857	0.0686813	0.0686813
KB743335.1	603934	G	C	0.909091	0.977778	0.0686869	-0.0686869
KB742833.1	1492232	C	T	0.9	0.96875	0.06875	-0.06875
KB743335.1	778496	A	T	0.923077	0.991935	0.0688586	-0.0688586
KB742581.1	325064	C	A	0.83871	0.769841	0.0688684	0.0688684
KB742619.1	2965027	C	T	0.869565	0.938462	0.0688963	-0.0688963
KB742984.1	1658842	A	G	0.931034	1	0.0689655	-0.0689655
KB743662.1	1349132	C	T	0.931034	1	0.0689655	-0.0689655
KB743413.1	421136	A	C	0.931034	1	0.0689655	-0.0689655
KB743728.1	235579	C	T	1	0.931034	0.0689655	0.0689655
KB744518.1	21382	T	C	1	0.931034	0.0689655	0.0689655
KB744518.1	31143	C	T	1	0.931034	0.0689655	0.0689655
KB743922.1	110772	G	A	0.0689655	0	0.0689655	0.0689655
KB743025.1	58507	A	G	0.0967742	0.0277778	0.0689964	0.0689964
KB742931.1	2894239	G	A	0.870968	0.94	0.0690323	-0.0690323
KB743543.1	391863	G	A	0.923077	0.992126	0.0690491	-0.0690491
KB742767.1	24080	G	A	0.863636	0.932692	0.0690559	-0.0690559
KB744518.1	21263	G	A	0.84	0.909091	0.0690909	-0.0690909
KB742523.1	1095569	G	A	0.818182	0.887324	0.0691421	-0.0691421
KB742508.1	405940	G	A	0.924528	0.993789	0.0692605	-0.0692605
KB742619.1	3216869	A	G	0.947368	0.878049	0.0693196	0.0693196
KB743944.1	2064628	G	A	0.875	0.944444	0.0694444	-0.0694444
KB742390.1	80056	A	G	1	0.930556	0.0694444	0.0694444
KB744447.1	79014	T	G	0.888889	0.958333	0.0694444	-0.0694444
KB744306.1	1232155	T	A	0.958333	0.888889	0.0694444	0.0694444
KB742523.1	1086952	T	C	0.851064	0.920635	0.0695711	-0.0695711
KB742984.1	1628136	A	G	0.930233	0.860656	0.0695768	0.0695768
KB742833.1	1508488	T	G	0.86	0.929688	0.0696875	-0.0696875
KB742931.1	2872230	G	A	0.863636	0.933333	0.069697	-0.069697
KB742808.1	4629147	T	C	0.930233	1	0.0697674	-0.0697674
KB743157.1	1160076	G	A	0.930233	1	0.0697674	-0.0697674
KB743157.1	1171564	G	A	0.930233	1	0.0697674	-0.0697674
KB743004.1	480784	G	A	0.930233	1	0.0697674	-0.0697674
KB742785.1	837684	T	G	0.930233	1	0.0697674	-0.0697674
KB742785.1	983172	A	G	0.930233	1	0.0697674	-0.0697674
KB742760.1	229777	C	T	0.930233	1	0.0697674	-0.0697674
KB743503.1	29925	T	C	1	0.930233	0.0697674	0.0697674
KB742432.1	1275709	C	G	0.875	0.944828	0.0698276	-0.0698276
KB743157.1	1227261	G	A	0.923077	0.993007	0.0699301	-0.0699301
KB744073.1	11309	A	C	0.875	0.944954	0.0699541	-0.0699541
KB743728.1	239186	A	G	0.0277778	0.0977444	0.0699666	-0.0699666
KB742931.1	2862256	G	A	0.88	0.95	0.07	-0.07
KB743728.1	228410	A	G	1	0.93	0.07	0.07
KB744447.1	38931	T	A	1	0.93	0.07	0.07
KB743004.1	460171	T	C	0.924528	0.994565	0.0700369	-0.0700369
KB742931.1	2869669	A	G	0.906977	0.977099	0.0701225	-0.0701225
KB742774.1	1211971	A	C	0.825397	0.895522	0.0701256	-0.0701256
KB743139.1	862495	C	T	0.929825	1	0.0701754	-0.0701754
KB743157.1	1380248	G	T	0.929825	1	0.0701754	-0.0701754
KB743922.1	92832	T	G	0.263158	0.333333	0.0701754	-0.0701754
KB742771.1	44792	G	A	0.929825	1	0.0701754	-0.0701754
KB742390.1	14657	C	T	0	0.0701754	0.0701754	-0.0701754
KB742523.1	693459	A	C	0.914286	0.984496	0.0702104	-0.0702104
KB743157.1	986417	A	G	1	0.929688	0.0703125	0.0703125
KB743252.1	1235709	A	G	0.972973	0.902655	0.0703181	0.0703181
KB742931.1	2920808	C	A	0.777778	0.848101	0.0703235	-0.0703235
KB742432.1	190252	T	C	0.96875	0.898305	0.0704449	0.0704449
KB744306.1	1215077	C	T	0.971014	0.900552	0.070462	0.070462
KB742931.1	3545608	A	G	0.944444	0.873786	0.070658	0.070658
KB742931.1	3544762	A	G	0.727273	0.798077	0.0708042	-0.0708042
KB742771.1	57052	C	T	0.827586	0.898551	0.0709645	-0.0709645
KB743085.1	263071	A	C	0.913043	0.984127	0.0710835	-0.0710835
KB743739.1	524214	C	T	0.8	0.871212	0.0712121	-0.0712121
KB743252.1	2388661	A	G	0.755556	0.826772	0.0712161	-0.0712161
KB743157.1	1240673	G	A	0.875	0.946237	0.0712366	-0.0712366
KB744518.1	27198	C	G	0.918919	0.990196	0.0712772	-0.0712772
KB742771.1	70337	G	A	0.901961	0.973333	0.0713725	-0.0713725
KB742808.1	4636347	C	A	0.928571	1	0.0714286	-0.0714286
KB742479.1	2061173	C	G	0.928571	1	0.0714286	-0.0714286
KB742432.1	1289298	G	A	0.928571	1	0.0714286	-0.0714286
KB742523.1	1059937	C	T	0.928571	1	0.0714286	-0.0714286
KB742836.1	33697	T	C	0.928571	1	0.0714286	-0.0714286
KB742836.1	36251	A	T	0.928571	1	0.0714286	-0.0714286
KB742815.1	277148	A	C	0.928571	1	0.0714286	-0.0714286
KB743085.1	256239	A	C	0.928571	1	0.0714286	-0.0714286
KB743025.1	47027	G	A	0.928571	1	0.0714286	-0.0714286
KB744518.1	50042	T	A	0.928571	1	0.0714286	-0.0714286
KB742432.1	183409	C	T	1	0.928571	0.0714286	0.0714286
KB742931.1	2932169	C	T	1	0.928571	0.0714286	0.0714286
KB744073.1	57160	C	T	1	0.928571	0.0714286	0.0714286
KB742390.1	83828	G	T	1	0.928571	0.0714286	0.0714286
KB742390.1	139167	A	C	1	0.928571	0.0714286	0.0714286
KB744447.1	69893	G	A	1	0.928571	0.0714286	0.0714286
KB747311.1	60076	G	A	1	0.928571	0.0714286	0.0714286
KB742645.1	848537	G	A	0.5	0.428571	0.0714286	0.0714286
KB743922.1	90511	G	C	0.869565	0.941176	0.0716113	-0.0716113
KB742523.1	1064943	A	G	0.878049	0.949686	0.0716368	-0.0716368
KB743546.1	282539	C	G	0.9	0.971698	0.0716981	-0.0716981
KB743662.1	1359946	C	A	0.789474	0.717742	0.0717317	0.0717317
KB743157.1	1150022	A	G	0.9375	0.865672	0.0718284	0.0718284
KB742432.1	251872	G	A	0.97561	0.903704	0.0719061	0.0719061
KB743157.1	856698	A	C	0.884615	0.956522	0.0719064	-0.0719064
KB743252.1	1122565	A	G	1	0.927928	0.0720721	0.0720721
KB742931.1	3598009	T	C	0.916667	0.988764	0.0720974	-0.0720974
KB743413.1	430761	G	T	0.871795	0.943925	0.0721304	-0.0721304
KB743183.1	127289	T	G	0.918919	0.991071	0.0721525	-0.0721525
KB744447.1	52397	T	C	1	0.927835	0.0721649	0.0721649
KB743252.1	1221763	C	A	0.931034	0.858824	0.072211	0.072211
KB742774.1	1187288	T	C	0.933333	0.861111	0.0722222	0.0722222
KB743157.1	1123961	G	A	0.030303	0.102564	0.0722611	-0.0722611
KB742774.1	1170450	T	C	0.868421	0.940741	0.0723197	-0.0723197
KB744073.1	637	T	C	0.891304	0.963636	0.072332	-0.072332
KB742432.1	237793	A	T	0.866667	0.939024	0.0723577	-0.0723577
KB743157.1	1232294	A	G	0.827586	0.9	0.0724138	-0.0724138
KB743252.1	1116691	G	T	0	0.0724638	0.0724638	-0.0724638
KB742815.1	296189	T	G	0.894737	0.967213	0.0724763	-0.0724763
KB742581.1	334438	C	T	0.84	0.767442	0.0725581	0.0725581
KB742836.1	24107	G	T	0.911765	0.984375	0.0726103	-0.0726103
KB742432.1	279534	A	G	0.888889	0.961538	0.0726496	-0.0726496
KB743728.1	235817	C	T	0	0.0727273	0.0727273	-0.0727273
KB742808.1	2398435	G	A	0.927273	1	0.0727273	-0.0727273
KB742808.1	4613067	C	T	0.927273	1	0.0727273	-0.0727273
KB744306.1	1217987	C	T	0.927273	1	0.0727273	-0.0727273
KB742785.1	728726	G	A	0.927273	1	0.0727273	-0.0727273
KB744518.1	45207	G	A	0.927273	1	0.0727273	-0.0727273
KB743110.1	1753080	T	C	0.909091	0.981818	0.0727273	-0.0727273
KB742833.1	1496070	G	A	0.92	0.992958	0.0729577	-0.0729577
KB744306.1	832956	A	G	1	0.927007	0.0729927	0.0729927
KB743085.1	263060	C	T	0.904762	0.977778	0.0730159	-0.0730159
KB743252.1	1131838	C	T	0.916667	0.989691	0.0730241	-0.0730241
KB745371.1	3943	G	A	0.913043	0.986111	0.0730676	-0.0730676
KB742432.1	1271490	A	G	0.969697	0.896552	0.0731452	0.0731452
KB742432.1	192386	T	C	0.926829	1	0.0731707	-0.0731707
KB742432.1	1251945	G	A	0.926829	1	0.0731707	-0.0731707
KB742523.1	665018	A	C	0.926829	1	0.0731707	-0.0731707
KB744306.1	803874	G	A	0.926829	1	0.0731707	-0.0731707
KB742527.1	844126	A	G	0.926829	1	0.0731707	-0.0731707
KB743004.1	509903	C	T	0.926829	1	0.0731707	-0.0731707
KB742774.1	1199388	A	G	0.926829	1	0.0731707	-0.0731707
KB742774.1	1216571	G	A	0.926829	1	0.0731707	-0.0731707
KB742785.1	833939	C	T	0.926829	1	0.0731707	-0.0731707
KB742785.1	1041596	C	G	0.926829	1	0.0731707	-0.0731707
KB742785.1	1062788	T	C	0.926829	1	0.0731707	-0.0731707
KB743413.1	454613	T	G	0.926829	1	0.0731707	-0.0731707
KB743252.1	1184430	C	T	1	0.926829	0.0731707	0.0731707
KB744073.1	25718	A	G	1	0.926829	0.0731707	0.0731707
KB743157.1	1309980	A	T	0.909091	0.982301	0.07321	-0.07321
KB743922.1	84691	A	C	0.868421	0.941748	0.0733265	-0.0733265
KB743085.1	253437	G	A	0.919355	0.992701	0.0733459	-0.0733459
KB744073.1	22926	C	T	0.851852	0.925234	0.0733818	-0.0733818
KB744306.1	822665	T	C	0.962963	0.889571	0.0733924	0.0733924
KB742619.1	2978007	G	A	1	0.926606	0.0733945	0.0733945
KB742771.1	56917	T	C	1	0.926606	0.0733945	0.0733945
KB743335.1	911058	A	C	0.926471	1	0.0735294	-0.0735294
KB742523.1	1102888	T	A	0.914894	0.988439	0.0735457	-0.0735457
KB743157.1	868297	C	T	0.916667	0.990291	0.0736246	-0.0736246
KB743157.1	1272575	C	T	0.851852	0.925532	0.0736801	-0.0736801
KB743728.1	229784	C	T	1	0.926316	0.0736842	0.0736842
KB744447.1	32978	C	G	1	0.926316	0.0736842	0.0736842
KB743662.1	1342590	G	C	0.911765	0.985507	0.0737425	-0.0737425
KB743252.1	1239339	T	C	0.961538	0.887755	0.0737834	0.0737834
KB742432.1	227001	C	T	0.826923	0.900709	0.0737861	-0.0737861
KB742833.1	1490411	C	T	0.916667	0.990476	0.0738095	-0.0738095
KB742390.1	46691	T	C	0.363636	0.4375	0.0738636	-0.0738636
KB745371.1	229	C	A	0.857143	0.931034	0.0738916	-0.0738916
KB743157.1	1214292	G	A	0.885714	0.959677	0.0739631	-0.0739631
KB742523.1	1089757	A	G	0.925926	1	0.0740741	-0.0740741
KB743546.1	270142	T	C	0.925926	1	0.0740741	-0.0740741
KB742508.1	354099	G	T	1	0.925926	0.0740741	0.0740741
KB742390.1	28444	C	T	1	0.925926	0.0740741	0.0740741
KB742931.1	2893941	C	T	0.916667	0.990826	0.074159	-0.074159
KB742527.1	810555	C	T	0.738095	0.8125	0.0744048	-0.0744048
KB744306.1	829471	T	A	0.0909091	0.165354	0.0744452	-0.0744452
KB742523.1	689859	A	C	0.0357143	0.110169	0.0744552	-0.0744552
KB742872.1	125405	G	T	0	0.0744681	0.0744681	-0.0744681
KB742581.1	315482	A	C	1	0.925373	0.0746269	0.0746269
KB744447.1	67818	T	C	1	0.925373	0.0746269	0.0746269
KB742432.1	197390	A	G	0.968254	0.893617	0.0746369	0.0746369
KB742523.1	1070730	C	T	0.818182	0.892857	0.0746753	-0.0746753
KB744306.1	832757	G	T	0.791667	0.716981	0.0746855	0.0746855
KB742523.1	1081075	T	C	0.896552	0.821782	0.0747695	0.0747695
KB742774.1	1168578	A	G	0.919355	0.994186	0.0748312	-0.0748312
KB744447.1	68200	C	A	0.944444	0.869565	0.0748792	0.0748792
KB742815.1	269932	T	C	0.854167	0.929134	0.0749672	-0.0749672
KB742836.1	8138	C	T	0.945946	0.870968	0.0749782	0.0749782
KB742833.1	1485036	C	T	0.925	1	0.075	-0.075
KB742479.1	2035922	T	A	0.925	1	0.075	-0.075
KB742432.1	252604	C	A	0.925	1	0.075	-0.075
KB742931.1	2910539	G	A	0.925	1	0.075	-0.075
KB742931.1	3581843	T	C	0.925	1	0.075	-0.075
KB742523.1	1112949	C	G	0.925	1	0.075	-0.075
KB742815.1	263870	C	T	0.925	1	0.075	-0.075
KB743662.1	1324793	T	A	0.925	1	0.075	-0.075
KB742774.1	1187956	C	T	0.925	1	0.075	-0.075
KB743335.1	1004520	C	T	0.925	1	0.075	-0.075
KB743085.1	250563	T	C	0.925	1	0.075	-0.075
KB742785.1	1108605	G	A	0.925	1	0.075	-0.075
KB742645.1	894089	A	C	0.925	1	0.075	-0.075
KB743413.1	454737	T	C	0.925	1	0.075	-0.075
KB742508.1	407676	C	A	0.925	1	0.075	-0.075
KB743922.1	147534	T	G	0.925	1	0.075	-0.075
KB744663.1	230081	A	G	0.925	1	0.075	-0.075
KB742523.1	1110936	A	T	0.966667	0.891667	0.075	0.075
KB742390.1	33513	T	C	1	0.925	0.075	0.075
KB742390.1	8303	T	C	0.05	0.125	0.075	-0.075
KB742833.1	1481505	A	G	0.125	0.05	0.075	0.075
KB742432.1	214503	T	C	0.914894	0.989899	0.0750054	-0.0750054
KB743503.1	46603	G	T	0.857143	0.932203	0.0750605	-0.0750605
KB744306.1	1207606	C	G	0.974359	0.899225	0.0751342	0.0751342
KB742508.1	459917	A	G	0.814815	0.89	0.0751852	-0.0751852
KB742774.1	1179912	A	T	0.914286	0.989474	0.075188	-0.075188
KB742508.1	433760	G	A	0.851852	0.927083	0.0752315	-0.0752315
KB743739.1	575635	C	T	0.916667	0.991935	0.0752688	-0.0752688
KB742931.1	3547008	G	T	0.930233	0.854839	0.0753938	0.0753938
KB743944.1	2020620	G	A	0.924528	1	0.0754717	-0.0754717
KB743662.1	1335995	T	C	0.924528	1	0.0754717	-0.0754717
KB743413.1	450237	T	A	0.924528	1	0.0754717	-0.0754717
KB743543.1	376796	A	C	0.924528	1	0.0754717	-0.0754717
KB743543.1	376834	T	C	0.924528	1	0.0754717	-0.0754717
KB742771.1	62322	A	G	1	0.924528	0.0754717	0.0754717
KB743252.1	1110865	A	G	0.897436	0.821918	0.0755181	0.0755181
KB742432.1	181680	T	A	0.983871	0.908333	0.0755376	0.0755376
KB743728.1	236869	C	A	0.823529	0.899083	0.0755532	-0.0755532
KB742808.1	4569482	G	A	0.840909	0.916667	0.0757576	-0.0757576
KB742527.1	853106	C	T	0.333333	0.409091	0.0757576	-0.0757576
KB743157.1	1124620	T	C	0.914286	0.990099	0.0758133	-0.0758133
KB742432.1	189298	A	G	0.983871	0.908046	0.075825	0.075825
KB743004.1	503139	C	T	1	0.924051	0.0759494	0.0759494
KB742523.1	694244	A	G	0.910714	0.986667	0.0759524	-0.0759524
KB743728.1	199067	G	A	0.882353	0.958333	0.0759804	-0.0759804
KB743252.1	1232770	G	A	0.911765	0.987805	0.0760402	-0.0760402
KB742527.1	855663	G	C	0.861111	0.785047	0.0760644	0.0760644
KB743662.1	1359694	G	C	0.309524	0.233333	0.0761905	0.0761905
KB742931.1	3563712	G	A	0.875	0.95122	0.0762195	-0.0762195
KB742523.1	660774	T	C	0.84375	0.92	0.07625	-0.07625
KB743085.1	264738	A	C	0.918033	0.994286	0.0762529	-0.0762529
KB742774.1	1191221	T	G	0.897436	0.821138	0.0762977	0.0762977
KB743004.1	468262	T	C	0.864865	0.941176	0.0763116	-0.0763116
KB744663.1	215272	G	A	0.916667	0.993007	0.0763403	-0.0763403
KB743335.1	784725	C	T	0.906977	0.983333	0.0763566	-0.0763566
KB742785.1	837307	C	A	0.916667	0.993103	0.0764368	-0.0764368
KB743252.1	2409997	C	T	0.9	0.823529	0.0764706	0.0764706
KB744306.1	1200637	T	C	0	0.0764706	0.0764706	-0.0764706
KB743252.1	1233471	T	C	0.766667	0.843373	0.0767068	-0.0767068
KB742774.1	1212236	A	G	0.8	0.876712	0.0767123	-0.0767123
KB742931.1	3547644	G	T	0.911111	0.834356	0.0767553	0.0767553
KB743252.1	2383799	A	G	0.0769231	0	0.0769231	0.0769231
KB742479.1	2020234	T	C	0.923077	1	0.0769231	-0.0769231
KB742432.1	236134	A	G	0.923077	1	0.0769231	-0.0769231
KB742931.1	2884641	C	G	0.923077	1	0.0769231	-0.0769231
KB742931.1	3540817	C	G	0.923077	1	0.0769231	-0.0769231
KB742523.1	690810	C	T	0.923077	1	0.0769231	-0.0769231
KB742523.1	1056746	G	C	0.884615	0.961538	0.0769231	-0.0769231
KB742527.1	844869	G	A	0.923077	1	0.0769231	-0.0769231
KB742527.1	855106	A	G	0.923077	1	0.0769231	-0.0769231
KB742815.1	263987	T	C	0.923077	1	0.0769231	-0.0769231
KB743662.1	1324751	A	C	0.923077	1	0.0769231	-0.0769231
KB743662.1	1349519	C	T	0.923077	1	0.0769231	-0.0769231
KB743335.1	362450	G	T	0.923077	1	0.0769231	-0.0769231
KB742785.1	1055039	T	C	0.923077	1	0.0769231	-0.0769231
KB744955.1	196390	G	T	0.923077	1	0.0769231	-0.0769231
KB743546.1	267122	T	C	0.923077	1	0.0769231	-0.0769231
KB743546.1	275181	G	A	0.923077	1	0.0769231	-0.0769231
KB743543.1	376808	A	G	0.923077	1	0.0769231	-0.0769231
KB744663.1	221168	C	G	0.923077	1	0.0769231	-0.0769231
KB744518.1	52610	G	A	0.923077	1	0.0769231	-0.0769231
KB742432.1	182693	C	T	1	0.923077	0.0769231	0.0769231
KB743728.1	200052	G	C	0.846154	0.769231	0.0769231	0.0769231
KB742808.1	2470986	T	A	0.863636	0.940594	0.0769577	-0.0769577
KB742716.1	379835	T	C	0.914894	0.99187	0.0769763	-0.0769763
KB742433.1	2250771	T	C	0.290323	0.213333	0.0769892	0.0769892
KB743157.1	1315972	C	G	0.894737	0.971963	0.0772258	-0.0772258
KB743252.1	1205877	G	C	1	0.922481	0.0775194	0.0775194
KB744955.1	199078	G	A	0.851852	0.929412	0.0775599	-0.0775599
KB742390.1	856	A	C	0	0.0775862	0.0775862	-0.0775862
KB742931.1	3552052	G	A	0.915254	0.992857	0.0776029	-0.0776029
KB743252.1	1131295	T	C	0.866667	0.944444	0.0777778	-0.0777778
KB743503.1	51271	C	T	0.9375	0.859649	0.0778509	0.0778509
KB742390.1	125204	C	T	1	0.922078	0.0779221	0.0779221
KB742508.1	300355	T	C	0.857143	0.935065	0.0779221	-0.0779221
KB742523.1	670039	A	C	0.16129	0.0833333	0.077957	0.077957
KB742523.1	1102182	A	G	0.825	0.902985	0.0779851	-0.0779851
KB743252.1	1223842	T	C	0.777778	0.855769	0.0779915	-0.0779915
KB743543.1	399016	T	G	0.916667	0.994681	0.0780142	-0.0780142
KB742619.1	2982131	C	T	0.914286	0.992308	0.078022	-0.078022
KB742523.1	1059201	A	G	0.914894	0.993007	0.0781134	-0.0781134
KB743139.1	881500	G	A	0.981818	0.903704	0.0781145	0.0781145
KB743085.1	244725	C	T	0.921875	1	0.078125	-0.078125
KB744518.1	57762	T	C	0.921875	1	0.078125	-0.078125
KB744518.1	24299	G	A	0.888889	0.967033	0.0781441	-0.0781441
KB743157.1	1217902	C	T	1	0.921739	0.0782609	0.0782609
KB743335.1	634986	G	A	0.914894	0.993197	0.0783037	-0.0783037
KB742432.1	181304	T	C	0.888889	0.967213	0.0783242	-0.0783242
KB742931.1	2922163	G	T	0.684211	0.76259	0.0783794	-0.0783794
KB742619.1	2979465	C	T	0.961538	0.883117	0.0784216	0.0784216
KB743025.1	4087	C	G	0	0.0784314	0.0784314	-0.0784314
KB743110.1	1740382	G	A	0.921569	1	0.0784314	-0.0784314
KB743662.1	1353532	T	C	0.921569	1	0.0784314	-0.0784314
KB743004.1	492944	A	G	0.921569	1	0.0784314	-0.0784314
KB743413.1	442207	C	T	0.921569	1	0.0784314	-0.0784314
KB743543.1	367698	T	A	0.921569	1	0.0784314	-0.0784314
KB743157.1	1237094	C	T	1	0.921569	0.0784314	0.0784314
KB742645.1	891715	C	G	1	0.921569	0.0784314	0.0784314
KB742760.1	246257	G	A	0.272727	0.35119	0.0784632	-0.0784632
KB744663.1	210526	C	T	0.913043	0.991525	0.0784819	-0.0784819
KB742619.1	2977334	T	C	0.85	0.928571	0.0785714	-0.0785714
KB743662.1	1326091	T	G	0.911765	0.990385	0.0786199	-0.0786199
KB743025.1	12005	C	T	0	0.0786517	0.0786517	-0.0786517
KB743922.1	145704	G	A	0.904762	0.983471	0.0787092	-0.0787092
KB743252.1	1152395	G	T	0.869565	0.948276	0.0787106	-0.0787106
KB742931.1	3571876	G	T	0.975	0.896104	0.0788961	0.0788961
KB743728.1	226782	A	C	0	0.0789474	0.0789474	-0.0789474
KB742432.1	186701	T	C	0.921053	1	0.0789474	-0.0789474
KB742432.1	266815	C	T	0.9	0.978947	0.0789474	-0.0789474
KB742931.1	3599758	C	T	0.921053	1	0.0789474	-0.0789474
KB742523.1	698835	C	A	0.921053	1	0.0789474	-0.0789474
KB742527.1	855101	C	G	0.921053	1	0.0789474	-0.0789474
KB742774.1	1166634	G	C	0.921053	1	0.0789474	-0.0789474
KB742774.1	1194616	G	A	0.921053	1	0.0789474	-0.0789474
KB744955.1	191140	A	G	0.921053	1	0.0789474	-0.0789474
KB743025.1	48988	A	G	0.921053	1	0.0789474	-0.0789474
KB744955.1	180396	G	A	0.913043	0.992248	0.0792046	-0.0792046
KB742432.1	212652	A	T	0.866667	0.945946	0.0792793	-0.0792793
KB744306.1	1239825	T	G	0.8	0.87931	0.0793103	-0.0793103
KB742760.1	204793	T	C	0.920635	1	0.0793651	-0.0793651
KB744518.1	28734	C	G	0.777778	0.857143	0.0793651	-0.0793651
KB744447.1	72408	T	C	1	0.920635	0.0793651	0.0793651
KB744306.1	822524	T	C	0.305556	0.22619	0.0793651	0.0793651
KB742815.1	287913	A	G	0.9	0.979381	0.0793814	-0.0793814
KB743157.1	1233274	C	T	1	0.92053	0.0794702	0.0794702
KB744306.1	808844	A	G	0.85	0.770492	0.0795082	0.0795082
KB743335.1	1006826	C	T	0.181818	0.261364	0.0795455	-0.0795455
KB742931.1	2917422	G	T	0.875	0.954545	0.0795455	-0.0795455
KB742931.1	3547086	T	A	0.954545	0.875	0.0795455	0.0795455
KB743252.1	1214610	C	T	0.85	0.929577	0.0795775	-0.0795775
KB742523.1	694013	G	T	0.914286	0.993902	0.0796167	-0.0796167
KB743252.1	1187528	A	T	1	0.920354	0.079646	0.079646
KB742808.1	4587787	C	T	1	0.92029	0.0797101	0.0797101
KB742390.1	3612	C	A	0.0434783	0.123288	0.0798094	-0.0798094
KB742432.1	184581	C	T	0.92	1	0.08	-0.08
KB742931.1	3599211	C	G	0.92	1	0.08	-0.08
KB743413.1	452220	A	G	0.92	1	0.08	-0.08
KB743543.1	376813	T	C	0.92	1	0.08	-0.08
KB743252.1	1104865	G	T	0.96	0.88	0.08	0.08
KB742931.1	2905014	A	T	0.888889	0.969072	0.0801833	-0.0801833
KB743662.1	1336025	A	C	0.864865	0.945055	0.0801901	-0.0801901
KB744447.1	13859	C	G	0.9375	0.857143	0.0803571	0.0803571
KB743739.1	566584	G	A	0.90625	0.986667	0.0804167	-0.0804167
KB744306.1	1230624	A	G	0.0327869	0.113208	0.0804207	-0.0804207
KB742771.1	59147	A	C	0.869565	0.95	0.0804348	-0.0804348
KB743139.1	883975	C	A	0	0.0804598	0.0804598	-0.0804598
KB743922.1	135699	A	T	0.862069	0.942529	0.0804598	-0.0804598
KB744447.1	52197	C	T	1	0.91954	0.0804598	0.0804598
KB742931.1	3544023	A	G	0.74359	0.824074	0.0804843	-0.0804843
KB742619.1	2986151	T	C	0.878049	0.958621	0.0805719	-0.0805719
KB742432.1	229933	A	G	0.909091	0.989796	0.080705	-0.080705
KB742931.1	2930246	A	G	0.911765	0.992481	0.0807165	-0.0807165
KB744955.1	192210	A	C	0.911765	0.992481	0.0807165	-0.0807165
KB743944.1	2023058	T	C	0.847826	0.928571	0.0807453	-0.0807453
KB742771.1	68265	G	A	0.9	0.980769	0.0807692	-0.0807692
KB742390.1	86958	A	C	0.958333	0.877551	0.0807823	0.0807823
KB742432.1	218453	C	T	0.813953	0.894737	0.0807834	-0.0807834
KB744955.1	218246	G	A	0.848485	0.929293	0.0808081	-0.0808081
KB742432.1	1249405	A	G	0.944444	0.863636	0.0808081	0.0808081
KB742815.1	290729	A	C	0.909091	0.989899	0.0808081	-0.0808081
KB742619.1	2977231	C	T	1	0.919192	0.0808081	0.0808081
KB743728.1	225212	C	T	1	0.919192	0.0808081	0.0808081
KB742523.1	1052063	A	C	0.911765	0.992593	0.0808279	-0.0808279
KB743335.1	976563	C	T	1	0.919118	0.0808824	0.0808824
KB742931.1	3564858	T	C	0.918919	1	0.0810811	-0.0810811
KB743944.1	2023189	C	T	0.918919	1	0.0810811	-0.0810811
KB742836.1	9418	T	A	0.918919	1	0.0810811	-0.0810811
KB743110.1	1763846	T	G	0.918919	1	0.0810811	-0.0810811
KB742785.1	1077674	A	G	0.918919	1	0.0810811	-0.0810811
KB743025.1	44012	G	A	0.918919	1	0.0810811	-0.0810811
KB744518.1	57413	C	T	0.918919	1	0.0810811	-0.0810811
KB743252.1	1100609	G	C	0	0.0810811	0.0810811	-0.0810811
KB742390.1	7839	T	C	0	0.0810811	0.0810811	-0.0810811
KB743252.1	2389601	C	T	0.0810811	0	0.0810811	0.0810811
KB742785.1	686827	T	C	0.852941	0.934066	0.0811248	-0.0811248
KB742760.1	203399	G	A	0.909091	0.990291	0.0812004	-0.0812004
KB743728.1	226326	G	A	0.176471	0.0952381	0.0812325	0.0812325
KB743252.1	1146507	A	C	0.866667	0.947917	0.08125	-0.08125
KB742479.1	1991943	C	G	0.888889	0.970149	0.0812604	-0.0812604
KB742581.1	331523	T	C	0.95	0.868687	0.0813131	0.0813131
KB743252.1	1208014	A	G	0.909091	0.990476	0.0813853	-0.0813853
KB743922.1	100060	A	G	0.861111	0.942529	0.0814176	-0.0814176
KB743944.1	2135963	A	G	0.903226	0.821782	0.0814436	0.0814436
KB742833.1	1516384	G	A	0.121951	0.0403226	0.0816286	0.0816286
KB742931.1	2896805	G	A	0.918367	1	0.0816327	-0.0816327
KB742815.1	290271	C	T	0.918367	1	0.0816327	-0.0816327
KB742785.1	971909	G	A	0.918367	1	0.0816327	-0.0816327
KB743739.1	571235	C	T	0.918367	1	0.0816327	-0.0816327
KB743413.1	455476	A	G	0.918367	1	0.0816327	-0.0816327
KB743543.1	379140	A	T	0.918367	1	0.0816327	-0.0816327
KB742390.1	848	A	T	0	0.0818182	0.0818182	-0.0818182
KB742931.1	2913314	T	G	0.1	0.181818	0.0818182	-0.0818182
KB742432.1	267372	G	A	0.852941	0.934783	0.0818414	-0.0818414
KB743157.1	1234461	G	A	1	0.918033	0.0819672	0.0819672
KB743335.1	773469	T	G	1	0.918033	0.0819672	0.0819672
KB743252.1	1152422	C	T	0.757576	0.675439	0.0821372	0.0821372
KB744955.1	199099	G	A	0.875	0.957143	0.0821429	-0.0821429
KB744518.1	49137	G	T	0.106383	0.0241935	0.0821894	0.0821894
KB744518.1	48414	G	A	0.12766	0.0454545	0.082205	0.082205
KB742390.1	25547	C	A	0.95	0.867647	0.0823529	0.0823529
KB743413.1	456636	T	C	0.891304	0.973684	0.0823799	-0.0823799
KB742523.1	1098649	C	T	0.847826	0.930233	0.0824065	-0.0824065
KB742808.1	4642187	A	G	0.846154	0.928571	0.0824176	-0.0824176
KB742808.1	2457268	A	G	0.829268	0.911765	0.0824964	-0.0824964
KB742432.1	205634	G	A	0.837209	0.919708	0.0824987	-0.0824987
KB743252.1	1145115	A	G	0.88	0.9625	0.0825	-0.0825
KB742760.1	256986	A	G	0.255814	0.338346	0.0825319	-0.0825319
KB742390.1	46670	C	A	0.904762	0.822222	0.0825397	0.0825397
KB743728.1	239303	A	G	0.827586	0.910256	0.0826702	-0.0826702
KB742508.1	537544	T	C	0.804348	0.887097	0.0827489	-0.0827489
KB742581.1	319064	A	T	0.88	0.797101	0.0828986	0.0828986
KB742619.1	3188638	G	A	0.941176	0.858268	0.0829088	0.0829088
KB742581.1	303146	T	C	0.966667	0.883721	0.0829457	0.0829457
KB742836.1	7343	C	T	0.975	0.891892	0.0831081	0.0831081
KB742508.1	547858	A	G	0.827586	0.744444	0.0831418	0.0831418
KB742432.1	250848	C	T	0.793103	0.876404	0.083301	-0.083301
KB742833.1	1483300	A	G	0.916667	1	0.0833333	-0.0833333
KB742833.1	1492021	G	A	0.916667	1	0.0833333	-0.0833333
KB742808.1	4635551	T	C	0.916667	1	0.0833333	-0.0833333
KB742479.1	2008015	G	T	0.916667	1	0.0833333	-0.0833333
KB742432.1	230059	G	A	0.916667	1	0.0833333	-0.0833333
KB742432.1	1246047	A	T	0.916667	1	0.0833333	-0.0833333
KB742931.1	2931899	A	G	0.916667	1	0.0833333	-0.0833333
KB742931.1	3578288	T	C	0.916667	1	0.0833333	-0.0833333
KB742523.1	1069286	T	C	0.916667	1	0.0833333	-0.0833333
KB742523.1	1139524	G	A	0.916667	1	0.0833333	-0.0833333
KB742527.1	857674	A	T	0.916667	1	0.0833333	-0.0833333
KB743662.1	1323477	T	C	0.916667	1	0.0833333	-0.0833333
KB743004.1	518868	T	A	0.916667	1	0.0833333	-0.0833333
KB742774.1	1187599	G	A	0.916667	1	0.0833333	-0.0833333
KB743335.1	332228	C	T	0.916667	1	0.0833333	-0.0833333
KB743335.1	635175	T	C	0.916667	1	0.0833333	-0.0833333
KB742785.1	983580	A	G	0.916667	1	0.0833333	-0.0833333
KB742785.1	1105224	C	T	0.916667	1	0.0833333	-0.0833333
KB744955.1	180464	T	A	0.916667	1	0.0833333	-0.0833333
KB742508.1	464968	A	T	0.816667	0.9	0.0833333	-0.0833333
KB742508.1	576961	T	C	0.916667	1	0.0833333	-0.0833333
KB743543.1	378819	C	T	0.916667	1	0.0833333	-0.0833333
KB743922.1	185113	A	T	0.75	0.833333	0.0833333	-0.0833333
KB744638.1	30196	T	C	0.916667	1	0.0833333	-0.0833333
KB744663.1	182300	T	C	0.916667	1	0.0833333	-0.0833333
KB744447.1	47659	G	T	0.916667	1	0.0833333	-0.0833333
KB744024.1	13828	C	T	0.666667	0.75	0.0833333	-0.0833333
KB744518.1	47048	A	G	0.916667	1	0.0833333	-0.0833333
KB742432.1	253011	C	T	0.972222	0.888889	0.0833333	0.0833333
KB743252.1	1219408	C	T	1	0.916667	0.0833333	0.0833333
KB743252.1	1233045	T	C	1	0.916667	0.0833333	0.0833333
KB743139.1	878068	C	T	0	0.0833333	0.0833333	-0.0833333
KB743252.1	1143987	T	C	0	0.0833333	0.0833333	-0.0833333
KB743728.1	224450	G	A	0	0.0833333	0.0833333	-0.0833333
KB742390.1	6113	C	T	0	0.0833333	0.0833333	-0.0833333
KB742432.1	271195	C	T	0.909091	0.992593	0.0835017	-0.0835017
KB742808.1	4585567	A	G	0.911111	0.994624	0.0835125	-0.0835125
KB742581.1	338025	T	G	0.785714	0.702128	0.0835866	0.0835866
KB743662.1	1324844	G	T	0.90625	0.99	0.08375	-0.08375
KB743728.1	197771	G	A	1	0.916129	0.083871	0.083871
KB743413.1	425241	A	G	0.125	0.0410959	0.0839041	0.0839041
KB743252.1	1216368	A	C	0.935484	0.851562	0.0839214	0.0839214
KB743252.1	1217175	T	C	0.8	0.883929	0.0839286	-0.0839286
KB742619.1	3217686	C	T	0.941176	0.857143	0.0840336	0.0840336
KB742527.1	800123	C	T	0.90625	0.990291	0.0840413	-0.0840413
KB743413.1	442165	T	C	0.865385	0.949438	0.0840536	-0.0840536
KB742432.1	197380	T	C	0.984127	0.9	0.084127	0.084127
KB743157.1	1184372	G	A	0.892857	0.977011	0.0841544	-0.0841544
KB742808.1	4614739	C	T	0.121212	0.037037	0.0841751	0.0841751
KB743085.1	279164	T	C	0	0.0842105	0.0842105	-0.0842105
KB743944.1	2054257	T	C	0.975	0.890756	0.0842437	0.0842437
KB742931.1	3598777	C	T	0.888889	0.804598	0.0842912	0.0842912
KB742984.1	1620008	T	C	0.966667	0.882353	0.0843137	0.0843137
KB743335.1	359093	T	A	0.909091	0.993506	0.0844156	-0.0844156
KB742785.1	1091846	G	A	1	0.915493	0.084507	0.084507
KB742771.1	63192	A	G	1	0.915493	0.084507	0.084507
KB742785.1	632809	T	A	0.896552	0.981132	0.0845804	-0.0845804
KB742931.1	3548172	G	C	0.913043	0.828283	0.0847606	0.0847606
KB742833.1	1509731	C	T	0.857143	0.942029	0.0848861	-0.0848861
KB743728.1	235642	G	A	0.975	0.89011	0.0848901	0.0848901
KB743335.1	807728	A	C	0.162162	0.247059	0.0848967	-0.0848967
KB742771.1	70530	C	T	0.820513	0.905512	0.084999	-0.084999
KB742619.1	2969081	C	T	0.826087	0.911111	0.0850242	-0.0850242
KB742432.1	1261614	C	T	0.914894	1	0.0851064	-0.0851064
KB742432.1	1270088	C	T	0.914894	1	0.0851064	-0.0851064
KB742931.1	2899533	T	A	0.914894	1	0.0851064	-0.0851064
KB743435.1	962976	C	A	0.914894	1	0.0851064	-0.0851064
KB744306.1	1229564	T	G	0.914894	1	0.0851064	-0.0851064
KB742527.1	815991	A	G	0.914894	1	0.0851064	-0.0851064
KB743183.1	145994	T	C	0.914894	1	0.0851064	-0.0851064
KB742774.1	1191318	C	T	0.914894	1	0.0851064	-0.0851064
KB744518.1	53941	G	A	0.914894	1	0.0851064	-0.0851064
KB742508.1	328367	T	C	0	0.0851064	0.0851064	-0.0851064
KB743944.1	2054845	G	A	0.85	0.935185	0.0851852	-0.0851852
KB742774.1	1176118	G	A	0.862069	0.947368	0.0852995	-0.0852995
KB744447.1	40788	T	C	1	0.914634	0.0853659	0.0853659
KB743728.1	212858	A	G	0.884615	0.97	0.0853846	-0.0853846
KB742833.1	1510495	G	A	0.9	0.985401	0.0854015	-0.0854015
KB742432.1	1268706	C	T	0.0967742	0.0113636	0.0854106	0.0854106
KB742432.1	1247222	T	C	0.846154	0.931624	0.0854701	-0.0854701
KB745371.1	1028	A	T	0.842105	0.927711	0.0856056	-0.0856056
KB743662.1	1328264	G	A	0.875	0.96063	0.0856299	-0.0856299
KB743728.1	193117	A	G	0.02	0.105691	0.0856911	-0.0856911
KB742760.1	230139	T	C	0.840909	0.926606	0.0856964	-0.0856964
KB742836.1	24667	T	C	0.914286	1	0.0857143	-0.0857143
KB743157.1	1124498	A	G	0.914286	1	0.0857143	-0.0857143
KB743662.1	1325943	T	C	0.914286	1	0.0857143	-0.0857143
KB743004.1	518100	C	T	0.914286	1	0.0857143	-0.0857143
KB742774.1	1195597	T	C	0.914286	1	0.0857143	-0.0857143
KB742785.1	773236	C	T	0.914286	1	0.0857143	-0.0857143
KB743739.1	556087	A	G	0.914286	1	0.0857143	-0.0857143
KB742508.1	565553	C	T	0.914286	1	0.0857143	-0.0857143
KB742767.1	32290	G	C	0.914286	1	0.0857143	-0.0857143
KB743025.1	14279	A	G	0.914286	1	0.0857143	-0.0857143
KB744663.1	199123	C	G	0.914286	1	0.0857143	-0.0857143
KB742619.1	2978349	G	A	1	0.914286	0.0857143	0.0857143
KB743728.1	229548	G	A	1	0.914286	0.0857143	0.0857143
KB742581.1	305999	C	T	0.8	0.714286	0.0857143	0.0857143
KB743944.1	2020699	C	T	0.840909	0.926667	0.0857576	-0.0857576
KB742523.1	1118150	A	G	0.871795	0.957627	0.0858322	-0.0858322
KB743085.1	249652	G	A	0.896552	0.982456	0.0859044	-0.0859044
KB743252.1	1102264	A	G	0.902439	0.988372	0.0859331	-0.0859331
KB742760.1	248639	T	C	0.903846	0.989796	0.0859498	-0.0859498
KB743004.1	500535	G	A	1	0.913978	0.0860215	0.0860215
KB743728.1	238661	C	T	0	0.0860215	0.0860215	-0.0860215
KB742581.1	335993	G	T	0.771429	0.685393	0.0860353	0.0860353
KB742645.1	827780	C	T	1	0.913907	0.0860927	0.0860927
KB742527.1	848136	A	G	0.333333	0.247191	0.0861423	0.0861423
KB743085.1	271420	C	T	0.913793	1	0.0862069	-0.0862069
KB743157.1	993409	G	A	1	0.913793	0.0862069	0.0862069
KB744073.1	11292	C	T	0.862069	0.948276	0.0862069	-0.0862069
KB743739.1	577521	T	A	0.903226	0.989474	0.0862479	-0.0862479
KB742432.1	254587	A	C	0.857143	0.943396	0.0862534	-0.0862534
KB742390.1	10953	A	G	0	0.0864198	0.0864198	-0.0864198
KB742390.1	91858	T	G	1	0.91358	0.0864198	0.0864198
KB742390.1	125995	A	G	1	0.91358	0.0864198	0.0864198
KB742527.1	831546	G	A	0.972973	0.886364	0.0866093	0.0866093
KB743157.1	1221349	G	A	0.853659	0.940299	0.08664	-0.08664
KB742523.1	1102711	A	G	0.907407	0.994048	0.0866402	-0.0866402
KB742774.1	1201275	C	T	0.705882	0.792593	0.0867102	-0.0867102
KB744073.1	46513	A	G	0.121212	0.0344828	0.0867294	0.0867294
KB742808.1	4651908	G	A	0.913043	1	0.0869565	-0.0869565
KB742931.1	2899816	G	A	0.913043	1	0.0869565	-0.0869565
KB742523.1	695906	G	A	0.913043	1	0.0869565	-0.0869565
KB743543.1	367102	A	G	0.913043	1	0.0869565	-0.0869565
KB744073.1	33505	C	T	0.913043	1	0.0869565	-0.0869565
KB744518.1	23203	G	T	0.913043	1	0.0869565	-0.0869565
KB742774.1	1152884	C	T	1	0.913043	0.0869565	0.0869565
KB744447.1	47817	G	T	1	0.913043	0.0869565	0.0869565
KB742815.1	287910	A	G	0.903226	0.990196	0.0869703	-0.0869703
KB743728.1	226934	G	A	0.192308	0.105263	0.0870445	0.0870445
KB742808.1	2444540	A	C	0.836735	0.923913	0.0871783	-0.0871783
KB743503.1	50505	C	G	0.9	0.987179	0.0871795	-0.0871795
KB742479.1	2096199	C	T	0.863636	0.95082	0.0871833	-0.0871833
KB742527.1	849236	C	T	0.0454545	0.132653	0.0871985	-0.0871985
KB742931.1	2933464	C	T	0.828571	0.915789	0.087218	-0.087218
KB743110.1	1776188	G	A	0.906977	0.99422	0.0872429	-0.0872429
KB743543.1	376847	C	G	0.90566	0.992908	0.0872474	-0.0872474
KB742815.1	295669	T	C	0.857143	0.944444	0.0873016	-0.0873016
KB742619.1	2972617	C	T	1	0.912621	0.0873786	0.0873786
KB743335.1	605242	T	G	1	0.912621	0.0873786	0.0873786
KB743728.1	228131	G	C	0	0.0873786	0.0873786	-0.0873786
KB742390.1	16441	G	A	0	0.0873786	0.0873786	-0.0873786
KB742527.1	855697	T	G	0.833333	0.745902	0.0874317	0.0874317
KB742774.1	1170752	T	C	0.809524	0.897059	0.087535	-0.087535
KB742760.1	246374	G	A	0.863014	0.950549	0.0875358	-0.0875358
KB743157.1	1358152	A	G	0.863636	0.95122	0.0875831	-0.0875831
KB744447.1	17761	T	C	0.809524	0.897196	0.0876725	-0.0876725
KB742523.1	1096574	T	G	0.833333	0.921053	0.0877193	-0.0877193
KB743335.1	1115158	G	A	0.912281	1	0.0877193	-0.0877193
KB743085.1	253857	C	T	0.912281	1	0.0877193	-0.0877193
KB744306.1	1235948	T	A	0.967742	0.88	0.0877419	0.0877419
KB743739.1	568895	G	A	0.90625	0.994118	0.0878676	-0.0878676
KB743252.1	2415042	T	G	0.965517	0.877551	0.0879662	0.0879662
KB743183.1	137136	G	A	0.904762	0.992754	0.0879917	-0.0879917
KB744955.1	214235	C	G	0.90566	0.99375	0.0880896	-0.0880896
KB742833.1	1490825	C	G	0.911765	1	0.0882353	-0.0882353
KB742931.1	3571571	T	C	0.911765	1	0.0882353	-0.0882353
KB743157.1	1110212	C	T	0.911765	1	0.0882353	-0.0882353
KB743157.1	1124615	C	T	0.911765	1	0.0882353	-0.0882353
KB743157.1	1142988	A	G	0.911765	1	0.0882353	-0.0882353
KB743662.1	1324663	A	C	0.911765	1	0.0882353	-0.0882353
KB743662.1	1324980	C	A	0.911765	1	0.0882353	-0.0882353
KB742645.1	886942	T	G	0.911765	1	0.0882353	-0.0882353
KB742645.1	909279	G	A	0.911765	1	0.0882353	-0.0882353
KB742508.1	425719	C	T	0.911765	1	0.0882353	-0.0882353
KB742508.1	533845	G	A	0.911765	1	0.0882353	-0.0882353
KB743543.1	383138	T	C	0.911765	1	0.0882353	-0.0882353
KB742390.1	34952	T	C	0.911765	1	0.0882353	-0.0882353
KB742432.1	247977	G	A	1	0.911765	0.0882353	0.0882353
KB743157.1	1257577	A	C	1	0.911765	0.0882353	0.0882353
KB743739.1	520959	C	G	0.846154	0.934426	0.0882724	-0.0882724
KB742808.1	4560313	G	A	0.806452	0.894737	0.0882852	-0.0882852
KB744073.1	37730	G	A	1	0.911504	0.0884956	0.0884956
KB743252.1	1100622	C	G	0	0.0887097	0.0887097	-0.0887097
KB742619.1	2993375	C	T	0.865385	0.954198	0.0888139	-0.0888139
KB744447.1	61024	C	A	0.888889	0.8	0.0888889	0.0888889
KB742527.1	848138	T	C	0.333333	0.244444	0.0888889	0.0888889
KB742833.1	1490526	C	T	0.911111	1	0.0888889	-0.0888889
KB742931.1	2865761	A	T	0.911111	1	0.0888889	-0.0888889
KB742523.1	1053062	C	T	0.911111	1	0.0888889	-0.0888889
KB742523.1	1060383	C	T	0.911111	1	0.0888889	-0.0888889
KB743435.1	904332	A	G	0.6	0.688889	0.0888889	-0.0888889
KB743157.1	1220667	T	A	0.911111	1	0.0888889	-0.0888889
KB743004.1	506024	C	A	0.911111	1	0.0888889	-0.0888889
KB743085.1	255573	G	T	0.911111	1	0.0888889	-0.0888889
KB743085.1	256424	A	G	0.911111	1	0.0888889	-0.0888889
KB743085.1	259039	C	T	0.911111	1	0.0888889	-0.0888889
KB743728.1	222237	T	C	0.911111	1	0.0888889	-0.0888889
KB742645.1	822245	C	T	0.911111	1	0.0888889	-0.0888889
KB743543.1	379147	T	C	0.911111	1	0.0888889	-0.0888889
KB742619.1	2974434	A	G	1	0.911111	0.0888889	0.0888889
KB743252.1	2414866	G	A	0.0967742	0.00787402	0.0889002	0.0889002
KB743157.1	1097330	G	A	0.842105	0.931034	0.0889292	-0.0889292
KB743252.1	1138202	T	C	0.896552	0.985507	0.0889555	-0.0889555
KB742508.1	487878	C	A	1	0.910891	0.0891089	0.0891089
KB744955.1	211103	C	T	0.851852	0.941176	0.0893246	-0.0893246
KB743157.1	1227569	G	A	1	0.910569	0.0894309	0.0894309
KB743739.1	525325	T	C	1	0.910569	0.0894309	0.0894309
KB742432.1	278420	C	G	0.902439	0.991935	0.0894965	-0.0894965
KB744073.1	16874	C	T	0.888889	0.978417	0.0895284	-0.0895284
KB743335.1	363045	T	C	0.910448	1	0.0895522	-0.0895522
KB742872.1	139231	A	G	1	0.910448	0.0895522	0.0895522
KB743728.1	198762	C	T	0.76	0.849558	0.0895575	-0.0895575
KB743728.1	238686	G	C	0.0294118	0.119048	0.0896359	-0.0896359
KB742619.1	2986269	T	C	0.902439	0.992126	0.089687	-0.089687
KB743546.1	289742	G	A	0.9	0.989691	0.0896907	-0.0896907
KB743252.1	2413359	G	C	0.941176	0.851485	0.0896913	0.0896913
KB742774.1	1158842	A	G	0.818182	0.907895	0.0897129	-0.0897129
KB743157.1	1102343	G	A	0.871795	0.961538	0.0897436	-0.0897436
KB742390.1	123992	T	C	1	0.910256	0.0897436	0.0897436
KB742390.1	44804	T	C	0.85	0.939759	0.089759	-0.089759
KB743252.1	1208621	A	G	1	0.91018	0.0898204	0.0898204
KB743252.1	1202696	T	C	1	0.91	0.09	0.09
KB742645.1	912713	C	T	0.823529	0.91358	0.0900508	-0.0900508
KB743252.1	1205939	C	T	1	0.909836	0.0901639	0.0901639
KB744306.1	823231	T	C	0.6875	0.777778	0.0902778	-0.0902778
KB744306.1	815319	G	A	0.861111	0.770833	0.0902778	0.0902778
KB743546.1	284115	C	T	0.902439	0.992857	0.0904181	-0.0904181
KB744638.1	13022	T	C	0.971429	0.880952	0.0904762	0.0904762
KB743728.1	239866	A	G	0.0344828	0.125	0.0905172	-0.0905172
KB743944.1	2126277	C	T	0.9375	0.846939	0.0905612	0.0905612
KB743252.1	1176258	G	A	0.827586	0.918182	0.0905956	-0.0905956
KB743728.1	227369	T	C	0.896552	0.987179	0.0906278	-0.0906278
KB743543.1	404058	C	T	0.894737	0.985401	0.0906646	-0.0906646
KB743157.1	1307424	G	T	0.862069	0.952941	0.0908722	-0.0908722
KB742508.1	456509	C	T	0.818182	0.909091	0.0909091	-0.0909091
KB742527.1	853110	G	A	0.5	0.409091	0.0909091	0.0909091
KB742808.1	4629445	T	C	0.909091	1	0.0909091	-0.0909091
KB742931.1	2923619	G	C	0.909091	1	0.0909091	-0.0909091
KB743944.1	2110010	C	T	0.909091	1	0.0909091	-0.0909091
KB742984.1	1659018	C	T	0.909091	1	0.0909091	-0.0909091
KB742527.1	850326	G	A	0.909091	1	0.0909091	-0.0909091
KB742527.1	859756	A	G	0.909091	1	0.0909091	-0.0909091
KB743110.1	1745467	G	A	0.909091	1	0.0909091	-0.0909091
KB743157.1	1234084	G	A	0.909091	1	0.0909091	-0.0909091
KB743662.1	1324711	C	T	0.909091	1	0.0909091	-0.0909091
KB743662.1	1325934	G	T	0.909091	1	0.0909091	-0.0909091
KB743662.1	1342532	T	C	0.909091	1	0.0909091	-0.0909091
KB742774.1	1187589	A	G	0.909091	1	0.0909091	-0.0909091
KB742774.1	1203756	C	T	0.909091	1	0.0909091	-0.0909091
KB743085.1	243441	C	T	0.909091	1	0.0909091	-0.0909091
KB742785.1	971857	A	T	0.909091	1	0.0909091	-0.0909091
KB742785.1	1040929	T	G	0.909091	1	0.0909091	-0.0909091
KB744955.1	201561	C	A	0.909091	1	0.0909091	-0.0909091
KB743739.1	537122	A	C	0.909091	1	0.0909091	-0.0909091
KB743546.1	299957	C	T	0.909091	1	0.0909091	-0.0909091
KB742716.1	383154	T	A	0.909091	1	0.0909091	-0.0909091
KB743067.1	94241	G	A	0.909091	1	0.0909091	-0.0909091
KB742390.1	75179	T	C	0.909091	1	0.0909091	-0.0909091
KB744447.1	64113	C	T	0.909091	1	0.0909091	-0.0909091
KB744024.1	10474	C	T	0.909091	1	0.0909091	-0.0909091
KB744518.1	50278	T	G	0.909091	1	0.0909091	-0.0909091
KB744125.1	287597	T	A	1	0.909091	0.0909091	0.0909091
KB742390.1	127302	G	C	1	0.909091	0.0909091	0.0909091
KB744447.1	9659	C	T	1	0.909091	0.0909091	0.0909091
KB743252.1	1227941	C	T	0.921053	0.830065	0.0909873	0.0909873
KB743157.1	1286240	G	A	0.825	0.916031	0.0910305	-0.0910305
KB742523.1	1105427	C	T	0.83871	0.929825	0.0911149	-0.0911149
KB742760.1	255685	C	T	0.294118	0.385246	0.0911283	-0.0911283
KB743157.1	1379411	T	C	0.87234	0.963504	0.0911632	-0.0911632
KB743252.1	1176710	C	T	0.861111	0.952381	0.0912698	-0.0912698
KB742581.1	310975	A	T	0.828571	0.737288	0.0912833	0.0912833
KB742432.1	234288	C	T	0.822222	0.913669	0.0914468	-0.0914468
KB742760.1	241363	C	T	0.826087	0.917647	0.0915601	-0.0915601
KB742808.1	4590106	T	C	0.166667	0.075	0.0916667	0.0916667
KB743739.1	579958	G	A	1	0.908333	0.0916667	0.0916667
KB742432.1	254656	C	T	0.857143	0.948864	0.0917208	-0.0917208
KB743157.1	1243451	G	C	1	0.908257	0.0917431	0.0917431
KB743728.1	229621	G	A	1	0.908163	0.0918367	0.0918367
KB742931.1	3547836	G	A	0.95122	0.859375	0.0918445	0.0918445
KB742771.1	58486	A	G	0.82	0.912	0.092	-0.092
KB742433.1	2257287	C	G	0.097561	0.189655	0.0920942	-0.0920942
KB743252.1	1131396	T	G	1	0.907895	0.0921053	0.0921053
KB743944.1	2051729	T	C	0.969697	0.877551	0.0921459	0.0921459
KB743546.1	282247	G	T	0.880952	0.973214	0.0922619	-0.0922619
KB744080.1	145395	A	G	1	0.907692	0.0923077	0.0923077
[truncated: 17,103 more rows]
