# Supplementary material for: Analysis of Anasplatyrhynchos genome resequencing data reveals genetic signatures of artificial selection
Source: PLoS One. 2019 Feb 8;14(2):e0211908. doi: 10.1371/journal.pone.0211908 (PMC6368380; doi:10.1371/journal.pone.0211908)
Supplement: S2 Data — (XLSX) [file pone.0211908.s027.xlsx]

## Sheet: Sheet1
Data S2.The absolute allele frequency (ΔAF) between FTPD and LTPD
#CHROM	POS	REF	ALT	FTPD FREQ	LTPD FREQ	▏ΔAF▕	ΔAF
KB742479.1	2857373	G	A	0.809524	0.809524	0	0
KB743301.1	1295312	G	A	0.0344828	0.0344828	0	0
KB743301.1	1295694	G	A	0.0344828	0.0344828	0	0
KB743301.1	1313182	T	G	0.98	0.98	0	0
KB743301.1	1389099	C	T	0.0416667	0.0416667	0	0
KB743158.1	793773	T	C	0.9375	0.9375	0	0
KB743686.1	1453500	G	A	0.933333	0.933333	0	0
KB743235.1	545606	G	C	0.75	0.75	0	0
KB743177.1	180052	G	A	0.5	0.5	0	0
KB742840.1	1261991	A	G	0.166667	0.166667	0	0
KB742840.1	1262219	T	C	0.2	0.2	0	0
KB742840.1	1286439	C	T	0.727273	0.727273	0	0
KB742840.1	1293290	C	T	0.8	0.8	0	0
KB743896.1	1020720	A	C	0.5	0.5	0	0
KB742793.1	95903	A	G	0.105263	0.105263	0	0
KB742386.1	312354	A	G	0.928571	0.928571	0	0
KB742888.1	546504	A	G	0.970588	0.970588	0	0
KB742888.1	567054	A	G	0.924528	0.924528	0	0
KB742888.1	590155	G	C	0.869565	0.869565	0	0
KB742888.1	598560	C	T	0.956522	0.956522	0	0
KB742888.1	613593	T	C	0.875	0.875	0	0
KB744042.1	1074079	G	A	0.909091	0.909091	0	0
KB744042.1	1094888	C	T	0.857143	0.857143	0	0
KB742855.1	183891	A	G	0.882353	0.882353	0	0
KB744353.1	255997	C	T	0.857143	0.857143	0	0
KB743057.1	204711	T	C	0.8	0.8	0	0
KB742932.1	498763	G	A	0.833333	0.833333	0	0
KB743510.1	30751	A	G	0.96	0.96	0	0
KB743668.1	133401	C	A	0.444444	0.444444	0	0
KB743668.1	211492	G	T	0.333333	0.333333	0	0
KB743583.1	118801	C	T	0.897436	0.897436	0	0
KB743510.1	5472	A	C	0.98	0.980392	0.000392157	-0.000392157
KB742888.1	635974	A	T	0.885714	0.885246	0.000468384	0.000468384
KB742479.1	2917716	T	C	0.878049	0.877551	0.00049776	0.00049776
KB743158.1	819505	C	T	0.943396	0.942857	0.000539084	0.000539084
KB744353.1	208023	C	T	0.942857	0.942308	0.000549451	0.000549451
KB743583.1	105136	A	G	0.974359	0.975	0.000641026	-0.000641026
KB743510.1	5447	G	A	0.980392	0.981132	0.000739919	-0.000739919
KB742542.1	453161	T	C	0.930233	0.931034	0.000801925	-0.000801925
KB742542.1	478659	G	A	0.970588	0.969697	0.000891266	0.000891266
KB743158.1	832183	G	A	0.926829	0.925926	0.000903342	0.000903342
KB742888.1	623586	C	T	0.979167	0.978261	0.000905797	0.000905797
KB742542.1	447398	C	A	0.944444	0.945455	0.0010101	-0.0010101
KB742449.1	70655	A	G	0.190476	0.191489	0.00101317	-0.00101317
KB743668.1	212188	T	C	0.954545	0.953488	0.00105708	0.00105708
KB742947.1	227212	A	G	0.966667	0.967742	0.00107527	-0.00107527
KB742888.1	617657	G	A	0.931034	0.929825	0.00120992	0.00120992
KB743301.1	1295316	T	G	0.0344828	0.0357143	0.00123153	-0.00123153
KB743686.1	1448411	G	T	0.964286	0.965517	0.00123153	-0.00123153
KB743145.1	3598046	T	C	0.72	0.71875	0.00125	0.00125
KB744033.1	398903	T	C	0.974359	0.97561	0.00125078	-0.00125078
KB744033.1	388224	T	G	0.947368	0.948718	0.00134953	-0.00134953
KB744353.1	214209	C	G	0.869565	0.870968	0.00140252	-0.00140252
KB744353.1	214224	G	A	0.869565	0.870968	0.00140252	-0.00140252
KB743158.1	985212	C	A	0.870968	0.869565	0.00140252	0.00140252
KB743158.1	781968	T	C	0.933333	0.934783	0.00144928	-0.00144928
KB742944.1	141682	T	C	0.755556	0.754098	0.00145719	0.00145719
KB744353.1	27429	G	A	0.175	0.176471	0.00147059	-0.00147059
KB744353.1	225932	C	T	0.83871	0.837209	0.00150038	0.00150038
KB744033.1	349984	A	T	0.944444	0.942857	0.0015873	0.0015873
KB743668.1	199514	C	T	0.982456	0.980769	0.00168691	0.00168691
KB742449.1	36871	T	C	0.0816327	0.0833333	0.00170068	-0.00170068
KB742542.1	455216	C	T	0.971429	0.969697	0.0017316	0.0017316
KB744353.1	207182	A	T	0.957447	0.959184	0.00173686	-0.00173686
KB743510.1	5103	T	G	0.982143	0.980392	0.0017507	0.0017507
KB742888.1	585061	G	A	0.916667	0.914894	0.00177305	0.00177305
KB744353.1	249307	G	T	0.807692	0.809524	0.0018315	-0.0018315
KB742888.1	692249	T	G	0.914894	0.913043	0.00185014	0.00185014
KB743145.1	3593841	C	T	0.9375	0.939394	0.00189394	-0.00189394
KB743158.1	811122	C	G	0.9375	0.939394	0.00189394	-0.00189394
KB743686.1	1584746	C	G	0.348837	0.346939	0.00189843	0.00189843
KB742878.1	1103008	C	T	0.825	0.826923	0.00192308	-0.00192308
KB743177.1	238536	G	T	0.0869565	0.0888889	0.00193237	-0.00193237
KB742449.1	34024	G	A	0.969697	0.967742	0.00195503	0.00195503
KB742542.1	447085	T	G	0.87234	0.87037	0.00197006	0.00197006
KB742888.1	724200	G	A	0.976744	0.978723	0.00197922	-0.00197922
KB742628.1	601216	G	A	0.911111	0.909091	0.0020202	0.0020202
KB742944.1	25473	A	C	0.948718	0.95082	0.00210172	-0.00210172
KB743668.1	137840	C	A	0.897959	0.895833	0.00212585	0.00212585
KB744042.1	1111896	A	G	0.935484	0.933333	0.00215054	0.00215054
KB742888.1	728668	T	A	0.847826	0.85	0.00217391	-0.00217391
KB744033.1	881982	A	G	0.962963	0.960784	0.00217865	0.00217865
KB742479.1	2889486	G	A	0.850746	0.852941	0.00219491	-0.00219491
KB743057.1	230961	A	G	0.227273	0.229508	0.00223547	-0.00223547
KB742948.1	1007954	T	C	0.918919	0.916667	0.00225225	0.00225225
KB744353.1	232105	C	T	0.918919	0.916667	0.00225225	0.00225225
KB742948.1	1032262	C	T	0.0810811	0.0833333	0.00225225	-0.00225225
KB744042.1	1095528	A	G	0.977273	0.979592	0.00231911	-0.00231911
KB742947.1	203667	G	A	0.916667	0.914286	0.00238095	0.00238095
KB743145.1	3549170	C	T	0.974359	0.976744	0.00238521	-0.00238521
KB742888.1	570122	G	A	0.913043	0.915493	0.00244948	-0.00244948
KB743583.1	191041	T	C	0.9	0.897436	0.0025641	0.0025641
KB742888.1	738864	C	A	0.926829	0.924242	0.00258684	0.00258684
KB743177.1	197229	T	G	0.0740741	0.0714286	0.0026455	0.0026455
KB742542.1	474388	G	A	0.925926	0.928571	0.0026455	-0.0026455
KB743583.1	164117	C	T	0.925926	0.928571	0.0026455	-0.0026455
KB743158.1	832232	A	T	0.928571	0.925926	0.0026455	0.0026455
KB744353.1	10862	G	T	0.897436	0.894737	0.00269906	0.00269906
KB742628.1	480757	T	C	0.964286	0.961538	0.00274725	0.00274725
KB743177.1	190176	A	C	0.413043	0.410256	0.00278707	0.00278707
KB743583.1	153015	T	A	0.970588	0.967742	0.0028463	0.0028463
KB742888.1	702521	C	A	0.939394	0.936508	0.002886	0.002886
KB744353.1	42530	G	A	0.977273	0.974359	0.00291375	0.00291375
KB742542.1	447404	C	T	0.947368	0.944444	0.00292398	0.00292398
KB744353.1	216327	A	G	0.947368	0.944444	0.00292398	0.00292398
KB742944.1	94145	T	A	0.545455	0.548387	0.00293255	-0.00293255
KB742449.1	66655	A	T	0.729167	0.732143	0.00297619	-0.00297619
KB742888.1	627703	T	A	0.953488	0.956522	0.00303337	-0.00303337
KB743686.1	1580571	T	G	0.241379	0.244444	0.00306513	-0.00306513
KB744042.1	1124859	G	A	0.92	0.923077	0.00307692	-0.00307692
KB744353.1	228996	C	T	0.785714	0.782609	0.00310559	0.00310559
KB743583.1	172302	T	A	0.911765	0.914894	0.00312891	-0.00312891
KB743686.1	1589379	C	T	0.272727	0.275862	0.0031348	-0.0031348
KB742840.1	1310781	C	T	0.0819672	0.0851064	0.00313917	-0.00313917
KB743177.1	208866	G	A	0.933333	0.936508	0.0031746	-0.0031746
KB742888.1	611921	G	A	0.9	0.903226	0.00322581	-0.00322581
KB743177.1	197190	G	C	0.0588235	0.0555556	0.00326797	0.00326797
KB742888.1	680773	G	A	0.860465	0.857143	0.00332226	0.00332226
KB743686.1	1459739	T	C	0.95122	0.954545	0.00332594	-0.00332594
KB743158.1	786640	C	T	0.885714	0.882353	0.00336134	0.00336134
KB744353.1	245040	T	C	0.888889	0.892308	0.0034188	-0.0034188
KB743158.1	837426	C	T	0.909091	0.90566	0.00343053	0.00343053
KB743301.1	1283315	T	A	0.9	0.896552	0.00344828	0.00344828
KB742449.1	36486	G	C	0.103448	0.1	0.00344828	0.00344828
KB743686.1	1586988	C	G	0.277778	0.28125	0.00347222	-0.00347222
KB743510.1	22245	C	T	0.78125	0.777778	0.00347222	0.00347222
KB743177.1	209035	T	C	0.0434783	0.04	0.00347826	0.00347826
KB742449.1	52512	C	T	0.0434783	0.04	0.00347826	0.00347826
KB742888.1	556953	T	A	0.853659	0.857143	0.00348432	-0.00348432
KB742628.1	578080	C	A	0.868421	0.864865	0.00355619	0.00355619
KB742943.1	1051787	G	A	0.135135	0.131579	0.00355619	0.00355619
KB742888.1	641765	A	G	0.942857	0.946429	0.00357143	-0.00357143
KB742947.1	225446	G	A	0.977273	0.973684	0.00358852	0.00358852
KB743145.1	3584296	G	A	0.0869565	0.0833333	0.00362319	0.00362319
KB743358.1	77289	C	A	0.717949	0.714286	0.003663	0.003663
KB742793.1	90004	A	G	0.0645161	0.0681818	0.00366569	-0.00366569
KB743158.1	1008218	A	T	0.9375	0.941176	0.00367647	-0.00367647
KB742944.1	38408	G	T	0.9375	0.941176	0.00367647	-0.00367647
KB742386.1	300094	C	T	0.941176	0.9375	0.00367647	0.00367647
KB742542.1	460978	C	G	0.967742	0.971429	0.00368664	-0.00368664
KB742542.1	475658	G	C	0.840909	0.837209	0.00369979	0.00369979
KB744042.1	1076346	T	C	0.972973	0.976744	0.00377121	-0.00377121
KB743668.1	161885	T	A	0.037037	0.0408163	0.00377929	-0.00377929
KB743686.1	1477431	A	C	0.954545	0.958333	0.00378788	-0.00378788
KB743057.1	237964	C	T	0.541667	0.545455	0.00378788	-0.00378788
KB742542.1	467936	T	C	0.97619	0.98	0.00380952	-0.00380952
KB742542.1	465608	A	G	0.935484	0.939394	0.00391007	-0.00391007
KB744353.1	256251	G	A	0.913043	0.909091	0.00395257	0.00395257
KB743668.1	176569	G	A	0.888889	0.892857	0.00396825	-0.00396825
KB743686.1	1597806	T	G	0.228571	0.232558	0.00398671	-0.00398671
KB742542.1	478762	G	T	0.934783	0.938776	0.0039929	-0.0039929
KB742888.1	682211	G	C	0.8	0.795918	0.00408163	0.00408163
KB742840.1	1263922	A	T	0.902439	0.898305	0.00413394	0.00413394
KB744558.1	404381	T	C	0.956522	0.952381	0.00414079	0.00414079
KB742944.1	122749	C	T	0.956522	0.952381	0.00414079	0.00414079
KB742542.1	468413	C	T	0.923077	0.918919	0.004158	0.004158
KB743583.1	118783	C	T	0.9	0.895833	0.00416667	0.00416667
KB742449.1	8942	G	A	0.914894	0.910714	0.00417933	0.00417933
KB742542.1	455277	G	A	0.97619	0.980392	0.00420168	-0.00420168
KB742878.1	1111509	C	G	0.147059	0.142857	0.00420168	0.00420168
KB744033.1	384129	G	A	0.931034	0.926829	0.00420521	0.00420521
KB744042.1	1099963	T	C	0.96875	0.972973	0.00422297	-0.00422297
KB742542.1	478664	G	A	0.972973	0.96875	0.00422297	0.00422297
KB742840.1	1287710	T	C	0.767442	0.763158	0.00428397	0.00428397
KB742944.1	50010	T	C	0.972973	0.977273	0.00429975	-0.00429975
KB743235.1	522413	T	C	0.95122	0.955556	0.00433604	-0.00433604
KB744042.1	1102415	T	C	0.921569	0.925926	0.0043573	-0.0043573
KB742628.1	508414	G	A	0.921053	0.916667	0.00438596	0.00438596
KB744353.1	224890	T	C	0.25	0.245614	0.00438596	0.00438596
KB743235.1	519852	T	G	0.966667	0.962264	0.00440252	0.00440252
KB742944.1	93544	T	A	0.96	0.955556	0.00444444	0.00444444
KB743583.1	154549	A	G	0.906977	0.902439	0.00453772	0.00453772
KB742888.1	681961	G	A	0.795455	0.8	0.00454545	-0.00454545
KB742932.1	444563	T	C	0.954545	0.95	0.00454545	0.00454545
KB743668.1	170536	A	C	0.981132	0.985714	0.00458221	-0.00458221
KB742943.1	1065917	T	G	0.982456	0.977778	0.00467836	0.00467836
KB743668.1	180799	G	A	0.923077	0.918367	0.00470958	0.00470958
KB744033.1	337534	A	G	0.928571	0.933333	0.0047619	-0.0047619
KB743158.1	807813	G	A	0.933333	0.928571	0.0047619	0.0047619
KB742944.1	80236	C	T	0.962963	0.967742	0.00477897	-0.00477897
KB743057.1	237607	C	T	0.6875	0.692308	0.00480769	-0.00480769
KB744033.1	323664	C	T	0.0888889	0.09375	0.00486111	-0.00486111
KB742468.1	461472	T	C	0.925926	0.921053	0.00487329	0.00487329
KB742855.1	236071	A	C	0.804878	0.8	0.00487805	0.00487805
KB744681.1	52273	T	C	0.583333	0.588235	0.00490196	-0.00490196
KB742888.1	666024	T	G	0.857143	0.862069	0.00492611	-0.00492611
KB742542.1	471590	C	T	0.862069	0.857143	0.00492611	0.00492611
KB743158.1	987232	G	T	0.878788	0.883721	0.00493305	-0.00493305
KB743145.1	3545457	T	A	0.808511	0.803571	0.00493921	0.00493921
KB742888.1	598484	C	A	0.897436	0.902439	0.00500313	-0.00500313
KB744042.1	1137988	G	A	0.941176	0.93617	0.00500626	0.00500626
KB743583.1	145069	G	A	0.972222	0.967213	0.00500911	0.00500911
KB742855.1	175334	C	T	0.772727	0.777778	0.00505051	-0.00505051
KB743668.1	170711	T	G	0.947368	0.942308	0.00506073	0.00506073
KB744353.1	225342	T	C	0.952381	0.957447	0.00506586	-0.00506586
KB742888.1	607425	C	T	0.891892	0.886792	0.00509944	0.00509944
KB744033.1	882129	T	C	0.931034	0.925926	0.00510856	0.00510856
KB743145.1	3594646	C	T	0.966667	0.961538	0.00512821	0.00512821
KB742793.1	62028	A	G	0.538462	0.533333	0.00512821	0.00512821
KB742386.1	304695	A	C	0.966667	0.961538	0.00512821	0.00512821
KB744033.1	393387	C	T	0.0243902	0.0192308	0.00515947	0.00515947
KB744353.1	243086	C	T	0.909091	0.914286	0.00519481	-0.00519481
KB742888.1	541231	T	A	0.88	0.885246	0.0052459	-0.0052459
KB742840.1	1271944	T	C	0.935484	0.930233	0.00525131	0.00525131
KB744681.1	75205	C	A	0.814815	0.809524	0.00529101	0.00529101
KB742840.1	1312301	C	T	0.176471	0.181818	0.00534759	-0.00534759
KB743668.1	216602	C	T	0.0625	0.0571429	0.00535714	0.00535714
KB743301.1	1391009	G	A	0.975	0.980392	0.00539216	-0.00539216
KB743668.1	148962	A	G	0.875	0.869565	0.00543478	0.00543478
KB742449.1	34877	T	C	0.977273	0.982759	0.00548589	-0.00548589
KB743301.1	1299672	G	A	0.0714286	0.0769231	0.00549451	-0.00549451
KB744042.1	1065176	T	G	0.923077	0.928571	0.00549451	-0.00549451
KB742711.1	1178519	C	T	0.966667	0.972222	0.00555556	-0.00555556
KB742711.1	1167385	C	T	0.970588	0.964912	0.00567595	0.00567595
KB743158.1	818232	C	T	0.931818	0.9375	0.00568182	-0.00568182
KB743583.1	141873	G	A	0.931818	0.9375	0.00568182	-0.00568182
KB744042.1	1076087	A	C	0.818182	0.8125	0.00568182	0.00568182
KB744042.1	1125255	G	T	0.814815	0.820513	0.00569801	-0.00569801
KB743896.1	1058733	A	T	0.846154	0.851852	0.00569801	-0.00569801
KB742479.1	2888226	G	T	0.90566	0.911392	0.00573203	-0.00573203
KB742888.1	659042	A	G	0.943396	0.949153	0.00575632	-0.00575632
KB742888.1	637274	G	C	0.854167	0.86	0.00583333	-0.00583333
KB742855.1	166681	T	C	0.888889	0.894737	0.00584795	-0.00584795
KB742888.1	646533	G	A	0.788462	0.782609	0.00585284	0.00585284
KB743177.1	198500	C	T	0.7	0.705882	0.00588235	-0.00588235
KB743510.1	13105	C	T	0.925926	0.92	0.00592593	0.00592593
KB742888.1	730621	T	C	0.967742	0.973684	0.00594228	-0.00594228
KB743358.1	93666	G	T	0.541667	0.535714	0.00595238	0.00595238
KB742479.1	2853366	C	T	0.789474	0.795455	0.00598086	-0.00598086
KB742628.1	480907	C	T	0.955556	0.961538	0.00598291	-0.00598291
KB743896.1	1027558	T	C	0.972222	0.978261	0.00603865	-0.00603865
KB742888.1	686634	C	T	0.813953	0.82	0.00604651	-0.00604651
KB744353.1	697	T	C	0.8125	0.806452	0.00604839	0.00604839
KB742947.1	228997	C	T	0.8125	0.806452	0.00604839	0.00604839
KB743177.1	220404	A	G	0.0465116	0.0526316	0.00611995	-0.00611995
KB744353.1	223311	C	A	0.93617	0.942308	0.00613748	-0.00613748
KB743177.1	203776	G	A	0.846154	0.84	0.00615385	0.00615385
KB742542.1	475680	C	T	0.883721	0.877551	0.00616991	0.00616991
KB743177.1	208540	A	G	0.957447	0.963636	0.00618956	-0.00618956
KB742479.1	2883155	A	G	0.941176	0.947368	0.00619195	-0.00619195
KB742944.1	130660	C	T	0.961538	0.967742	0.00620347	-0.00620347
KB742888.1	740177	A	G	0.916667	0.910448	0.00621891	0.00621891
KB743583.1	172409	C	T	0.95122	0.957447	0.0062273	-0.0062273
KB742474.1	75963	A	G	0.96875	0.975	0.00625	-0.00625
KB742542.1	472351	G	T	0.815789	0.809524	0.00626566	0.00626566
KB742888.1	664382	T	C	0.774194	0.780488	0.00629426	-0.00629426
KB743668.1	152349	T	C	0.0408163	0.0344828	0.00633357	0.00633357
KB743358.1	95006	T	C	0.347826	0.354167	0.00634058	-0.00634058
KB743583.1	151306	A	G	0.977778	0.984127	0.00634921	-0.00634921
KB742943.1	1041342	A	G	0.25	0.25641	0.00641026	-0.00641026
KB742386.1	317537	A	C	0.916667	0.923077	0.00641026	-0.00641026
KB742888.1	572751	G	T	0.923077	0.916667	0.00641026	0.00641026
KB742944.1	51026	C	T	0.923077	0.916667	0.00641026	0.00641026
KB742888.1	652686	C	T	0.794872	0.788462	0.00641026	0.00641026
KB743158.1	830887	T	C	0.931034	0.9375	0.00646552	-0.00646552
KB742944.1	85464	C	T	0.96875	0.962264	0.00648585	0.00648585
KB742386.1	281217	A	G	0.857143	0.863636	0.00649351	-0.00649351
KB743583.1	117517	C	T	0.857143	0.863636	0.00649351	-0.00649351
KB744353.1	34959	G	A	0.926829	0.933333	0.00650407	-0.00650407
KB743145.1	3585038	C	T	0.0666667	0.0731707	0.00650407	-0.00650407
KB743158.1	1002198	C	T	0.945946	0.939394	0.00655201	0.00655201
KB742947.1	223712	A	G	0.976744	0.983333	0.00658915	-0.00658915
KB744353.1	223091	C	T	0.902439	0.895833	0.00660569	0.00660569
KB742793.1	95384	G	A	0.097561	0.0909091	0.00665188	0.00665188
KB743510.1	22240	G	A	0.633333	0.64	0.00666667	-0.00666667
KB742888.1	747489	G	A	0.945455	0.938776	0.00667904	0.00667904
KB742605.1	313694	A	G	0.972222	0.965517	0.00670498	0.00670498
KB742711.1	1172814	C	T	0.846154	0.852941	0.00678733	-0.00678733
KB742888.1	617794	C	A	0.906977	0.913793	0.00681636	-0.00681636
KB744042.1	1098332	C	T	0.975	0.981818	0.00681818	-0.00681818
KB742468.1	464085	G	A	0.92	0.926829	0.00682927	-0.00682927
KB742888.1	568961	A	C	0.97561	0.982456	0.00684638	-0.00684638
KB742479.1	2916133	G	A	0.789474	0.782609	0.00686499	0.00686499
KB744042.1	1085229	G	A	0.789474	0.782609	0.00686499	0.00686499
KB742793.1	95454	C	T	0.0857143	0.0925926	0.00687831	-0.00687831
KB742888.1	675016	A	C	0.392857	0.385965	0.00689223	0.00689223
KB743145.1	3550295	T	C	0.793103	0.8	0.00689655	-0.00689655
KB744353.1	236632	T	C	0.0555556	0.0625	0.00694444	-0.00694444
KB743177.1	208885	T	C	0.933333	0.940299	0.00696517	-0.00696517
KB742888.1	694063	G	A	0.914894	0.921875	0.00698138	-0.00698138
KB744033.1	394243	C	G	0.538462	0.545455	0.00699301	-0.00699301
KB744353.1	57035	G	A	0.954545	0.961538	0.00699301	-0.00699301
KB742878.1	1115885	T	C	0.891304	0.898305	0.00700074	-0.00700074
KB742888.1	729548	A	G	0.918919	0.925926	0.00700701	-0.00700701
KB742888.1	572753	C	T	0.925926	0.918919	0.00700701	0.00700701
KB742932.1	473976	T	A	0.978261	0.985294	0.00703325	-0.00703325
KB743158.1	798329	A	G	0.977778	0.984848	0.00707071	-0.00707071
KB742888.1	602600	G	A	0.85	0.857143	0.00714286	-0.00714286
KB742888.1	622617	G	A	0.85	0.857143	0.00714286	-0.00714286
KB743896.1	1049742	A	G	0.9	0.892857	0.00714286	0.00714286
KB742888.1	582101	C	T	0.971429	0.964286	0.00714286	0.00714286
KB743583.1	172359	C	T	0.923077	0.930233	0.00715564	-0.00715564
KB743668.1	171927	C	A	0.95082	0.943662	0.0071577	0.0071577
KB742947.1	213117	A	T	0.833333	0.826087	0.00724638	0.00724638
KB743668.1	178705	C	T	0.967742	0.975	0.00725806	-0.00725806
KB744681.1	53254	T	G	0.9375	0.930233	0.00726744	0.00726744
KB742840.1	1311426	G	C	0.203704	0.196429	0.00727513	0.00727513
KB742944.1	116035	A	G	0.971429	0.978723	0.00729483	-0.00729483
KB742479.1	2886456	T	G	0.870968	0.863636	0.00733138	0.00733138
KB742888.1	622328	A	T	0.875	0.882353	0.00735294	-0.00735294
KB743145.1	3594722	C	T	0.125	0.117647	0.00735294	0.00735294
KB742888.1	641248	G	C	0.972222	0.979592	0.00736961	-0.00736961
KB743668.1	160330	C	T	0.181818	0.189189	0.00737101	-0.00737101
KB743177.1	216853	C	T	0.942857	0.935484	0.00737327	0.00737327
KB743177.1	208532	T	C	0.955556	0.962963	0.00740741	-0.00740741
KB743668.1	197074	T	C	0.933333	0.925926	0.00740741	0.00740741
KB742542.1	464103	T	C	0.96875	0.97619	0.00744048	-0.00744048
KB743510.1	20487	C	T	0.76	0.767442	0.00744186	-0.00744186
KB743145.1	3558388	T	C	0.966667	0.959184	0.00748299	0.00748299
KB743668.1	185729	T	C	0.966667	0.959184	0.00748299	0.00748299
KB742808.1	113715	A	G	0.941176	0.948718	0.00754148	-0.00754148
KB743686.1	1560067	C	T	0.264706	0.257143	0.00756303	0.00756303
KB742888.1	682428	T	C	0.822222	0.829787	0.00756501	-0.00756501
KB743301.1	1316818	T	C	0.0833333	0.0909091	0.00757576	-0.00757576
KB743668.1	173390	T	G	0.916667	0.909091	0.00757576	0.00757576
KB744353.1	214519	T	G	0.04	0.047619	0.00761905	-0.00761905
KB742888.1	676279	C	T	0.830189	0.837838	0.00764916	-0.00764916
KB743301.1	1313611	A	T	0.961538	0.953846	0.00769231	0.00769231
KB742711.1	1180590	C	T	0.95	0.942308	0.00769231	0.00769231
KB742888.1	550160	T	C	0.95	0.942308	0.00769231	0.00769231
KB742888.1	598467	G	C	0.894737	0.902439	0.00770218	-0.00770218
KB743583.1	171223	G	A	0.902439	0.894737	0.00770218	0.00770218
KB742888.1	598011	C	T	0.864865	0.857143	0.00772201	0.00772201
KB742932.1	496945	T	C	0.971429	0.979167	0.0077381	-0.0077381
KB742943.1	1041790	A	G	0.176471	0.184211	0.00773994	-0.00773994
KB742948.1	1022758	C	T	0.967742	0.96	0.00774194	0.00774194
KB743631.1	188423	G	A	0.956522	0.964286	0.00776398	-0.00776398
KB742386.1	312839	A	G	0.972973	0.980769	0.00779626	-0.00779626
KB742932.1	445075	A	C	0.870968	0.878788	0.00782014	-0.00782014
KB743158.1	820123	T	C	0.933333	0.941176	0.00784314	-0.00784314
KB744353.1	245238	A	G	0.967742	0.97561	0.00786782	-0.00786782
KB742605.1	305463	A	G	0.380952	0.388889	0.00793651	-0.00793651
KB742711.1	1184636	G	T	0.939394	0.947368	0.00797448	-0.00797448
KB743057.1	235247	C	T	0.869565	0.877551	0.0079858	-0.0079858
KB743177.1	209309	G	A	0.0384615	0.0465116	0.00805009	-0.00805009
KB743686.1	1590932	C	A	0.258065	0.25	0.00806452	0.00806452
KB743668.1	167337	C	T	0.978261	0.970149	0.00811162	0.00811162
KB742888.1	568978	A	C	0.973684	0.981818	0.00813397	-0.00813397
KB742840.1	1261415	G	A	0.150943	0.159091	0.00814751	-0.00814751
KB743057.1	206321	T	C	0.6875	0.695652	0.00815217	-0.00815217
KB742888.1	678420	C	T	0.8125	0.804348	0.00815217	0.00815217
KB742542.1	462956	T	C	0.947368	0.955556	0.00818713	-0.00818713
KB742888.1	638937	C	T	0.871795	0.88	0.00820513	-0.00820513
KB743158.1	805074	G	T	0.92	0.911765	0.00823529	0.00823529
KB742628.1	508804	G	A	0.92	0.911765	0.00823529	0.00823529
KB742878.1	1082003	A	G	0.822222	0.813953	0.00826873	0.00826873
KB744042.1	1135281	T	A	0.904762	0.913043	0.00828157	-0.00828157
KB742542.1	474364	C	T	0.913043	0.904762	0.00828157	0.00828157
KB742944.1	116028	A	G	0.970588	0.962264	0.00832408	0.00832408
KB742947.1	223706	C	T	0.975	0.983333	0.00833333	-0.00833333
KB743583.1	175622	T	C	0.975	0.966667	0.00833333	0.00833333
KB743301.1	1295379	A	T	0.95	0.958333	0.00833333	-0.00833333
KB742888.1	561387	G	A	0.958333	0.95	0.00833333	0.00833333
KB742888.1	725830	A	G	0.466667	0.458333	0.00833333	0.00833333
KB743158.1	820999	A	T	0.821429	0.829787	0.00835866	-0.00835866
KB742944.1	36405	C	A	0.931034	0.939394	0.00835946	-0.00835946
KB743158.1	819477	T	G	0.782609	0.774194	0.00841515	0.00841515
KB742888.1	598818	T	C	0.945946	0.9375	0.00844595	0.00844595
KB742947.1	203657	G	A	0.037037	0.0285714	0.00846561	0.00846561
KB742878.1	1107987	T	C	0.105263	0.0967742	0.00848896	0.00848896
KB742888.1	725787	T	C	0.96875	0.977273	0.00852273	-0.00852273
KB743668.1	156747	A	G	0.911765	0.903226	0.0085389	0.0085389
KB742479.1	2854915	G	A	0.897436	0.888889	0.00854701	0.00854701
KB742840.1	1260425	G	C	0.967742	0.959184	0.00855826	0.00855826
KB742943.1	1040841	T	G	0.171429	0.162791	0.00863787	0.00863787
KB743158.1	835116	T	C	0.90625	0.914894	0.00864362	-0.00864362
KB742888.1	550570	C	T	0.957447	0.966102	0.00865489	-0.00865489
KB744558.1	392910	C	T	0.863636	0.87234	0.00870406	-0.00870406
KB742542.1	475695	G	A	0.883721	0.875	0.00872093	0.00872093
KB743158.1	839883	C	T	0.948718	0.957447	0.00872886	-0.00872886
KB743668.1	124804	A	G	0.923077	0.931818	0.00874126	-0.00874126
KB743583.1	182307	C	T	0.96875	0.96	0.00875	0.00875
KB744558.1	398869	T	G	0.833333	0.842105	0.00877193	-0.00877193
KB742888.1	755931	G	A	0.902439	0.893617	0.008822	0.008822
KB742888.1	546581	G	T	0.965517	0.974359	0.00884173	-0.00884173
KB743896.1	1048992	G	C	0.888889	0.88	0.00888889	0.00888889
KB743145.1	3598064	C	T	0.705882	0.69697	0.00891266	0.00891266
KB742711.1	1188692	G	T	0.969697	0.960784	0.00891266	0.00891266
KB743686.1	1552774	G	A	0.1875	0.196429	0.00892857	-0.00892857
KB743668.1	150022	G	C	0.0645161	0.0555556	0.00896057	0.00896057
KB743583.1	175317	T	C	0.971429	0.980392	0.00896359	-0.00896359
KB742888.1	572072	T	C	0.941176	0.932203	0.00897308	0.00897308
KB743668.1	173703	G	A	0.97619	0.967213	0.00897736	0.00897736
KB742468.1	462189	A	G	0.973684	0.982759	0.00907441	-0.00907441
KB743358.1	89812	G	T	0.821429	0.830508	0.0090799	-0.0090799
KB743896.1	1049083	G	T	0.909091	0.9	0.00909091	0.00909091
KB742542.1	464952	T	G	0.4	0.409091	0.00909091	-0.00909091
KB742542.1	468436	G	T	0.882353	0.873239	0.0091135	0.0091135
KB744033.1	969352	A	G	0.868421	0.877551	0.00912997	-0.00912997
KB743668.1	173812	T	C	0.880952	0.871795	0.00915751	0.00915751
KB743145.1	3594623	G	A	0.961538	0.952381	0.00915751	0.00915751
KB742944.1	107722	C	T	0.962963	0.972222	0.00925926	-0.00925926
KB742888.1	562684	T	C	0.925926	0.916667	0.00925926	0.00925926
KB742628.1	616249	A	G	0.925926	0.916667	0.00925926	0.00925926
KB743510.1	17934	T	C	0.8	0.790698	0.00930233	0.00930233
KB742840.1	1697409	T	A	0.967742	0.958333	0.0094086	0.0094086
KB743301.1	1298094	T	C	0.0208333	0.030303	0.0094697	-0.0094697
KB743668.1	170009	G	A	0.965517	0.975	0.00948276	-0.00948276
KB742888.1	710616	G	T	0.912281	0.902778	0.00950292	0.00950292
KB742386.1	309348	G	A	0.966667	0.97619	0.00952381	-0.00952381
KB744042.1	1125800	T	G	0.966667	0.97619	0.00952381	-0.00952381
KB744353.1	254895	G	A	0.942857	0.933333	0.00952381	0.00952381
KB744353.1	236595	A	G	0.133333	0.142857	0.00952381	-0.00952381
KB742479.1	2906234	C	T	0.142857	0.133333	0.00952381	0.00952381
KB743668.1	216352	C	T	0.857143	0.866667	0.00952381	-0.00952381
KB744033.1	360212	C	T	0.875	0.884615	0.00961538	-0.00961538
KB743668.1	208028	A	T	0.875	0.884615	0.00961538	-0.00961538
KB742793.1	62002	T	C	0.625	0.615385	0.00961538	0.00961538
KB744042.1	1069916	C	T	0.875	0.865385	0.00961538	0.00961538
KB742948.1	1014519	C	T	0.875	0.865385	0.00961538	0.00961538
KB743145.1	3598037	T	C	0.7	0.709677	0.00967742	-0.00967742
KB742386.1	315739	G	A	0.896552	0.90625	0.00969828	-0.00969828
KB743301.1	1397691	A	G	0.971429	0.981132	0.0097035	-0.0097035
KB743510.1	3530	C	T	0.964286	0.954545	0.00974026	0.00974026
KB743301.1	1306425	A	G	0.0967742	0.0869565	0.00981767	0.00981767
KB743956.1	389415	G	A	0.711111	0.72093	0.00981912	-0.00981912
KB743235.1	549989	T	G	0.947368	0.9375	0.00986842	0.00986842
KB743158.1	818819	G	A	0.921053	0.931034	0.00998185	-0.00998185
KB744353.1	209062	T	G	0.96	0.95	0.01	0.01
KB742840.1	1268350	A	G	0.205128	0.195122	0.0100063	0.0100063
KB742840.1	1316547	A	G	0.145833	0.155844	0.0100108	-0.0100108
KB743145.1	3592871	G	A	0.861111	0.851064	0.0100473	0.0100473
KB742386.1	308542	G	A	0.933333	0.943396	0.0100629	-0.0100629
KB742542.1	475071	T	C	0.964286	0.974359	0.0100733	-0.0100733
KB743177.1	220796	T	G	0.047619	0.0576923	0.0100733	-0.0100733
KB743301.1	1397188	A	G	0.97561	0.965517	0.0100925	0.0100925
KB743583.1	112225	A	G	0.956522	0.946429	0.0100932	0.0100932
KB742808.1	100862	C	G	0.954545	0.944444	0.010101	0.010101
KB742386.1	286707	T	C	0.555556	0.545455	0.010101	0.010101
KB742932.1	442318	A	G	0.911765	0.901639	0.0101254	0.0101254
KB743358.1	93616	G	A	0.864865	0.875	0.0101351	-0.0101351
KB744558.1	416241	C	A	0.875	0.864865	0.0101351	0.0101351
KB743668.1	180603	A	G	0.931034	0.941176	0.010142	-0.010142
KB742948.1	1020754	G	A	0.941176	0.931034	0.010142	0.010142
KB742888.1	736164	A	G	0.926829	0.916667	0.0101626	0.0101626
KB742944.1	24823	G	A	0.972222	0.982456	0.0102339	-0.0102339
KB744353.1	253392	G	T	0.923077	0.933333	0.0102564	-0.0102564
KB744033.1	383956	G	C	0.878788	0.868421	0.0103668	0.0103668
KB744558.1	399808	T	C	0.878788	0.868421	0.0103668	0.0103668
KB743583.1	172637	A	G	0.878788	0.868421	0.0103668	0.0103668
KB742944.1	24825	A	C	0.971429	0.981818	0.0103896	-0.0103896
KB743289.1	878072	T	G	0.958333	0.96875	0.0104167	-0.0104167
KB743145.1	3577755	A	T	0.869565	0.88	0.0104348	-0.0104348
KB742932.1	498750	A	G	0.869565	0.88	0.0104348	-0.0104348
KB742888.1	550566	G	A	0.904762	0.915254	0.0104923	-0.0104923
KB744353.1	216123	G	A	0.117647	0.107143	0.0105042	0.0105042
KB742888.1	668494	G	T	0.789474	0.8	0.0105263	-0.0105263
KB742888.1	676177	G	A	0.789474	0.8	0.0105263	-0.0105263
KB744033.1	327130	C	A	0.8	0.789474	0.0105263	0.0105263
KB743235.1	551499	A	T	0.972222	0.982759	0.0105364	-0.0105364
KB742944.1	110183	C	T	0.891892	0.902439	0.0105471	-0.0105471
KB742888.1	551443	T	C	0.945946	0.956522	0.0105758	-0.0105758
KB743301.1	1284642	C	T	0.714286	0.703704	0.010582	0.010582
KB743177.1	219679	T	C	0.95	0.939394	0.0106061	0.0106061
KB742628.1	578139	T	C	0.942857	0.953488	0.0106312	-0.0106312
KB742888.1	712470	A	T	0.926829	0.9375	0.0106707	-0.0106707
KB743235.1	519797	C	A	0.956522	0.967213	0.0106914	-0.0106914
KB742888.1	581173	G	A	0.9	0.910714	0.0107143	-0.0107143
KB744353.1	5273	T	C	0.875	0.885714	0.0107143	-0.0107143
KB744681.1	72940	C	T	0.875	0.885714	0.0107143	-0.0107143
KB743358.1	84198	C	T	0.867925	0.857143	0.0107817	0.0107817
KB742840.1	1310828	C	A	0.0877193	0.0769231	0.0107962	0.0107962
KB744033.1	384081	C	T	0.964286	0.953488	0.0107973	0.0107973
KB742887.1	2681291	A	G	0.888889	0.878049	0.0108401	0.0108401
KB742944.1	49860	T	C	0.947368	0.936508	0.0108605	0.0108605
KB743177.1	226889	A	G	0.0697674	0.0806452	0.0108777	-0.0108777
KB743057.1	227042	C	G	0.133333	0.122449	0.0108844	0.0108844
KB743583.1	184586	A	C	0.918919	0.929825	0.0109056	-0.0109056
KB744558.1	399139	C	T	0.846154	0.857143	0.010989	-0.010989
KB742386.1	317638	T	C	0.857143	0.846154	0.010989	0.010989
KB744353.1	228145	G	A	0.857143	0.846154	0.010989	0.010989
KB743668.1	210559	G	A	0.153846	0.142857	0.010989	0.010989
KB742888.1	682256	A	G	0.8125	0.823529	0.0110294	-0.0110294
KB742888.1	694208	T	C	0.869565	0.880597	0.0110318	-0.0110318
KB742734.1	1470291	G	T	0.955556	0.966667	0.0111111	-0.0111111
KB742888.1	579920	T	C	0.805556	0.816667	0.0111111	-0.0111111
KB742542.1	448331	G	A	0.3	0.311111	0.0111111	-0.0111111
KB742711.1	1163458	A	G	0.888889	0.9	0.0111111	-0.0111111
KB742888.1	635398	G	A	0.888889	0.9	0.0111111	-0.0111111
KB742888.1	661824	T	A	0.833333	0.822222	0.0111111	0.0111111
KB743289.1	892736	A	G	0.9	0.888889	0.0111111	0.0111111
KB743583.1	104816	C	T	0.9	0.888889	0.0111111	0.0111111
KB743158.1	792842	T	A	0.953488	0.942308	0.0111807	0.0111807
KB742888.1	540530	A	C	0.956522	0.967742	0.0112202	-0.0112202
KB743158.1	800954	A	G	0.976744	0.965517	0.0112269	0.0112269
KB744042.1	1118857	G	A	0.857143	0.868421	0.0112782	-0.0112782
KB742542.1	476559	C	T	0.857143	0.868421	0.0112782	-0.0112782
KB742888.1	633962	C	T	0.911765	0.923077	0.0113122	-0.0113122
KB743145.1	3555671	G	A	0.875	0.886364	0.0113636	-0.0113636
KB742944.1	85931	T	C	0.975	0.963636	0.0113636	0.0113636
KB743686.1	1456582	C	T	0.969697	0.958333	0.0113636	0.0113636
KB744353.1	246033	A	G	0.974359	0.962963	0.011396	0.011396
KB742888.1	628094	A	T	0.971429	0.96	0.0114286	0.0114286
KB742888.1	721724	A	G	0.853659	0.842105	0.0115533	0.0115533
KB742542.1	441808	A	C	0.868421	0.88	0.0115789	-0.0115789
KB742944.1	133384	C	T	0.966667	0.978261	0.0115942	-0.0115942
KB743686.1	1556036	T	G	0.181818	0.170213	0.0116054	0.0116054
KB742944.1	152743	T	C	0.615385	0.603774	0.011611	0.011611
KB742888.1	633137	G	A	0.971429	0.983051	0.0116223	-0.0116223
KB742888.1	572066	A	G	0.9375	0.949153	0.0116525	-0.0116525
KB743668.1	214833	G	T	0.777778	0.789474	0.0116959	-0.0116959
KB742840.1	1292688	C	T	0.95122	0.962963	0.0117435	-0.0117435
KB742542.1	458153	T	C	0.931034	0.942857	0.0118227	-0.0118227
KB743686.1	1563359	T	G	0.225	0.236842	0.0118421	-0.0118421
KB743235.1	545610	A	T	0.772727	0.76087	0.0118577	0.0118577
KB743145.1	3598554	G	A	0.884615	0.872727	0.0118881	0.0118881
KB742449.1	67563	G	A	0.264706	0.276596	0.0118899	-0.0118899
KB742468.1	464722	A	G	0.0952381	0.107143	0.0119048	-0.0119048
KB743145.1	3596636	A	G	0.904762	0.916667	0.0119048	-0.0119048
KB742944.1	102577	G	A	0.916667	0.904762	0.0119048	0.0119048
KB744042.1	1063281	G	A	0.928571	0.916667	0.0119048	0.0119048
KB743583.1	166413	T	G	0.97619	0.964286	0.0119048	0.0119048
KB743896.1	1058675	T	C	0.884615	0.896552	0.0119363	-0.0119363
KB743668.1	216068	A	G	0.884615	0.896552	0.0119363	-0.0119363
KB742386.1	301452	G	A	0.955224	0.967213	0.0119892	-0.0119892
KB742840.1	1317492	A	G	0.15942	0.171429	0.0120083	-0.0120083
KB742888.1	664384	A	G	0.78125	0.769231	0.0120192	0.0120192
KB742855.1	164926	A	G	0.965517	0.953488	0.0120289	0.0120289
KB743668.1	209474	G	T	0.965517	0.953488	0.0120289	0.0120289
KB743583.1	169206	G	A	0.948718	0.960784	0.0120664	-0.0120664
KB742944.1	80525	T	C	0.956522	0.944444	0.0120773	0.0120773
KB743668.1	155559	A	T	0.0810811	0.0689655	0.0121156	0.0121156
KB742888.1	603854	A	G	0.939394	0.927273	0.0121212	0.0121212
KB742888.1	664543	T	C	0.955556	0.943396	0.0121593	0.0121593
KB742944.1	49604	C	T	0.955556	0.943396	0.0121593	0.0121593
KB743510.1	19473	T	C	0.5	0.512195	0.0121951	-0.0121951
KB744353.1	245612	C	T	0.96	0.972222	0.0122222	-0.0122222
KB743301.1	1319179	A	G	0.03125	0.0434783	0.0122283	-0.0122283
KB742605.1	315402	C	T	0.971429	0.959184	0.0122449	0.0122449
KB743668.1	159694	A	G	0.885714	0.897959	0.0122449	-0.0122449
KB742449.1	15302	G	T	0.970588	0.958333	0.0122549	0.0122549
KB744033.1	968412	G	A	0.966102	0.953846	0.0122555	0.0122555
KB742468.1	481552	T	C	0.962264	0.95	0.0122642	0.0122642
KB743301.1	1318927	A	G	0.0789474	0.0666667	0.0122807	0.0122807
KB742473.1	181481	T	C	0.136364	0.148649	0.012285	-0.012285
KB744353.1	208217	G	A	0.142857	0.155172	0.0123153	-0.0123153
KB742449.1	72255	C	T	0.211538	0.223881	0.0123421	-0.0123421
KB742386.1	290152	G	A	0.96875	0.981132	0.0123821	-0.0123821
KB742479.1	2856874	C	T	0.117647	0.105263	0.0123839	0.0123839
KB743158.1	811489	C	G	0.935484	0.923077	0.0124069	0.0124069
KB744558.1	401061	A	G	0.869565	0.857143	0.0124224	0.0124224
KB742542.1	464476	A	C	0.8	0.8125	0.0125	-0.0125
KB743057.1	211508	A	C	0.8	0.8125	0.0125	-0.0125
KB742855.1	179686	T	A	0.8125	0.8	0.0125	0.0125
KB743668.1	172041	T	C	0.980769	0.968254	0.0125153	0.0125153
KB743896.1	1051716	C	A	0.878788	0.891304	0.0125165	-0.0125165
KB743668.1	159123	A	G	0.948718	0.93617	0.0125477	0.0125477
KB742888.1	725803	C	T	0.607143	0.594595	0.0125483	0.0125483
KB744353.1	223285	C	A	0.928571	0.941176	0.012605	-0.012605
KB743158.1	1013303	T	C	0.206897	0.219512	0.0126156	-0.0126156
KB743668.1	211753	T	C	0.947368	0.96	0.0126316	-0.0126316
KB742943.1	1041420	A	T	0.152174	0.139535	0.012639	0.012639
KB744353.1	243760	G	A	0.931034	0.918367	0.0126671	0.0126671
KB742878.1	1090022	G	A	0.708333	0.695652	0.0126812	0.0126812
KB743158.1	745594	C	T	0.942857	0.955556	0.0126984	-0.0126984
KB742855.1	165218	C	G	0.727273	0.74	0.0127273	-0.0127273
KB743301.1	1394244	C	A	0.5	0.487179	0.0128205	0.0128205
KB742888.1	667616	G	A	0.846154	0.833333	0.0128205	0.0128205
KB743510.1	34905	T	C	0.833333	0.820513	0.0128205	0.0128205
KB743057.1	231819	C	T	0.212121	0.225	0.0128788	-0.0128788
KB743145.1	3553434	A	G	0.87234	0.885246	0.0129055	-0.0129055
KB742888.1	678815	C	T	0.966667	0.979592	0.0129252	-0.0129252
KB743668.1	189657	G	A	0.966667	0.979592	0.0129252	-0.0129252
KB743668.1	155692	T	C	0.862069	0.875	0.012931	-0.012931
KB743235.1	505393	T	C	0.95	0.962963	0.012963	-0.012963
KB743145.1	3549396	G	A	0.962963	0.95	0.012963	0.012963
KB742468.1	461851	C	T	0.96	0.972973	0.012973	-0.012973
KB742888.1	679279	C	T	0.84375	0.830769	0.0129808	0.0129808
KB742542.1	474370	A	G	0.92	0.906977	0.0130233	0.0130233
KB742888.1	685730	C	A	0.880952	0.867925	0.0130279	0.0130279
KB743668.1	211825	G	C	0.0357143	0.0487805	0.0130662	-0.0130662
KB743057.1	222547	T	G	0.764706	0.777778	0.0130719	-0.0130719
KB742888.1	587327	A	C	0.923077	0.93617	0.0130933	-0.0130933
KB742888.1	602676	C	T	0.90625	0.919355	0.0131048	-0.0131048
KB742944.1	49997	G	A	0.970588	0.957447	0.0131414	0.0131414
KB743583.1	182294	T	C	0.969697	0.956522	0.0131752	0.0131752
KB743583.1	182296	C	T	0.969697	0.956522	0.0131752	0.0131752
KB744033.1	395152	G	A	0.966667	0.953488	0.0131783	0.0131783
KB743235.1	518107	A	C	0.935484	0.948718	0.0132341	-0.0132341
KB742944.1	49858	A	C	0.948718	0.935484	0.0132341	0.0132341
KB743358.1	84644	G	A	0.909091	0.895833	0.0132576	0.0132576
KB743177.1	207446	A	G	0.0517241	0.0384615	0.0132626	0.0132626
KB742944.1	39963	A	G	0.941176	0.954545	0.013369	-0.013369
KB742948.1	1027949	C	A	0.954545	0.941176	0.013369	0.013369
KB743583.1	104807	A	C	0.954545	0.941176	0.013369	0.013369
KB742711.1	1163469	G	C	0.916667	0.903226	0.0134409	0.0134409
KB742888.1	699940	C	A	0.931818	0.918367	0.0134508	0.0134508
KB742888.1	598748	G	A	0.939394	0.925926	0.013468	0.013468
KB742386.1	280223	C	T	0.948718	0.962264	0.0135462	-0.0135462
KB742888.1	638687	A	C	0.82	0.806452	0.0135484	0.0135484
KB743158.1	808203	T	C	0.888889	0.902439	0.0135501	-0.0135501
KB743686.1	1595858	T	C	0.307692	0.294118	0.0135747	0.0135747
KB743686.1	1595655	A	T	0.15	0.136364	0.0136364	0.0136364
KB743668.1	174321	A	T	0.0434783	0.0571429	0.0136646	-0.0136646
KB742468.1	483960	A	G	0.96	0.973684	0.0136842	-0.0136842
KB742449.1	51348	G	A	0.0625	0.0487805	0.0137195	0.0137195
KB743158.1	751926	A	T	0.9375	0.95122	0.0137195	-0.0137195
KB744353.1	57477	G	A	0.7	0.686275	0.0137255	0.0137255
KB742944.1	49632	C	T	0.959184	0.945455	0.0137291	0.0137291
KB742932.1	441696	T	C	0.428571	0.442308	0.0137363	-0.0137363
KB743145.1	3585608	G	A	0.08	0.09375	0.01375	-0.01375
KB742944.1	54301	A	C	0.92	0.90625	0.01375	0.01375
KB743896.1	1049954	A	T	0.857143	0.870968	0.0138249	-0.0138249
KB742628.1	509077	G	A	0.857143	0.870968	0.0138249	-0.0138249
KB742888.1	628906	C	T	0.95	0.93617	0.0138298	0.0138298
KB743510.1	9199	A	C	0.36	0.346154	0.0138462	0.0138462
KB742855.1	173412	T	C	0.875	0.888889	0.0138889	-0.0138889
KB742386.1	290822	A	G	0.888889	0.875	0.0138889	0.0138889
KB744042.1	1105018	T	C	0.888889	0.875	0.0138889	0.0138889
KB742449.1	51374	G	C	0.972222	0.958333	0.0138889	0.0138889
KB743583.1	172617	T	C	0.888889	0.875	0.0138889	0.0138889
KB742944.1	115466	G	C	0.888889	0.875	0.0138889	0.0138889
KB742888.1	750116	T	G	0.944444	0.958333	0.0138889	-0.0138889
KB744353.1	215511	C	A	0.958333	0.944444	0.0138889	0.0138889
KB743158.1	780076	C	T	0.878788	0.864865	0.013923	0.013923
KB742888.1	727604	T	C	0.971429	0.957447	0.0139818	0.0139818
KB743158.1	795094	C	T	0.960784	0.946667	0.0141176	0.0141176
KB743158.1	782166	C	T	0.961538	0.947368	0.01417	0.01417
KB742943.1	1068149	A	G	0.21875	0.204545	0.0142045	0.0142045
KB742888.1	630511	C	T	0.913043	0.927273	0.0142292	-0.0142292
KB742542.1	467725	A	G	0.942857	0.928571	0.0142857	0.0142857
KB743583.1	152361	A	G	0.885714	0.9	0.0142857	-0.0142857
KB743583.1	181915	C	A	0.966667	0.952381	0.0142857	0.0142857
KB744681.1	52902	T	C	0.928571	0.914286	0.0142857	0.0142857
KB742449.1	48957	T	C	0.037037	0.0227273	0.0143098	0.0143098
KB743057.1	227080	G	A	0.153846	0.139535	0.0143113	0.0143113
KB743177.1	209399	T	C	0.909091	0.894737	0.0143541	0.0143541
KB743583.1	178295	T	C	0.974359	0.96	0.014359	0.014359
KB743686.1	1444949	C	T	0.567568	0.553191	0.0143761	0.0143761
KB742887.1	2602579	A	G	0.941176	0.955556	0.0143791	-0.0143791
KB742468.1	498149	T	A	0.941176	0.955556	0.0143791	-0.0143791
KB742888.1	540073	A	G	0.955556	0.941176	0.0143791	0.0143791
KB742944.1	36834	T	C	0.918919	0.933333	0.0144144	-0.0144144
KB743158.1	725394	T	C	0.923077	0.9375	0.0144231	-0.0144231
KB744558.1	399203	A	G	0.9375	0.923077	0.0144231	0.0144231
KB742888.1	718397	A	G	0.976744	0.962264	0.01448	0.01448
KB743358.1	93137	C	T	0.847826	0.833333	0.0144928	0.0144928
KB742888.1	654807	T	C	0.810811	0.796296	0.0145145	0.0145145
KB743583.1	190648	G	A	0.935484	0.95	0.0145161	-0.0145161
KB743686.1	1563355	T	A	0.230769	0.216216	0.014553	0.014553
KB743145.1	3559646	C	T	0.93617	0.921569	0.0146016	0.0146016
KB743510.1	31216	T	G	0.722222	0.736842	0.0146199	-0.0146199
KB742855.1	165248	G	A	0.736842	0.722222	0.0146199	0.0146199
KB744033.1	381318	A	G	0.958333	0.972973	0.0146396	-0.0146396
KB742711.1	1173853	G	A	0.764706	0.75	0.0147059	0.0147059
KB743583.1	194927	A	C	0.25	0.235294	0.0147059	0.0147059
KB742711.1	1205869	A	G	0.88	0.894737	0.0147368	-0.0147368
KB743686.1	1560099	T	G	0.258065	0.243243	0.0148213	0.0148213
KB742888.1	686480	C	T	0.741935	0.756757	0.0148213	-0.0148213
KB744353.1	223316	G	A	0.958333	0.943396	0.0149371	0.0149371
KB743057.1	236622	G	A	0.842105	0.857143	0.0150376	-0.0150376
KB742734.1	1442525	T	C	0.296296	0.28125	0.0150463	0.0150463
KB742840.1	1298389	C	G	0.818182	0.833333	0.0151515	-0.0151515
KB742840.1	1286460	C	T	0.681818	0.666667	0.0151515	0.0151515
KB744353.1	227214	C	A	0.878788	0.863636	0.0151515	0.0151515
KB744558.1	401935	C	T	0.833333	0.818182	0.0151515	0.0151515
KB743510.1	8712	T	C	0.954545	0.939394	0.0151515	0.0151515
KB742888.1	655641	C	T	0.974359	0.959184	0.0151753	0.0151753
KB742932.1	441026	G	A	0.301887	0.317073	0.0151864	-0.0151864
KB742944.1	44871	G	A	0.961538	0.976744	0.0152057	-0.0152057
KB743668.1	178415	T	C	0.282051	0.297297	0.015246	-0.015246
KB744353.1	236663	C	G	0.941176	0.925926	0.0152505	0.0152505
KB743235.1	519854	T	A	0.965517	0.980769	0.015252	-0.015252
KB742932.1	446759	A	G	0.964286	0.979592	0.0153061	-0.0153061
KB742386.1	300668	G	A	0.90625	0.921569	0.0153186	-0.0153186
KB742888.1	635416	G	A	0.885714	0.87037	0.0153439	0.0153439
KB744042.1	1061491	A	G	0.884615	0.9	0.0153846	-0.0153846
KB744353.1	36426	A	G	0.1	0.115385	0.0153846	-0.0153846
KB743358.1	60888	G	A	0.9	0.884615	0.0153846	0.0153846
KB743686.1	1552766	A	T	0.191489	0.206897	0.0154072	-0.0154072
KB743583.1	119187	G	T	0.966667	0.95122	0.0154472	0.0154472
KB744042.1	1085059	T	G	0.909091	0.893617	0.0154739	0.0154739
KB742542.1	447413	A	T	0.95	0.965517	0.0155172	-0.0155172
KB742449.1	5593	C	T	0.965517	0.95	0.0155172	0.0155172
KB742888.1	689624	T	A	0.957447	0.972973	0.0155262	-0.0155262
KB742888.1	563831	T	C	0.913043	0.928571	0.015528	-0.015528
KB743583.1	171118	T	C	0.913043	0.928571	0.015528	-0.015528
KB743158.1	801781	C	T	0.944444	0.96	0.0155556	-0.0155556
KB742944.1	123851	A	G	0.948718	0.964286	0.0155678	-0.0155678
KB743686.1	1441533	A	G	0.272727	0.257143	0.0155844	0.0155844
KB742888.1	571043	T	C	0.913043	0.897436	0.0156076	0.0156076
KB742855.1	165157	G	A	0.923077	0.938776	0.0156986	-0.0156986
KB743145.1	3593717	G	A	0.926829	0.911111	0.0157182	0.0157182
KB743668.1	178564	C	T	0.935484	0.95122	0.0157356	-0.0157356
KB743583.1	139535	T	C	0.962963	0.978723	0.0157604	-0.0157604
KB744353.1	232732	A	G	0.291667	0.275862	0.0158046	0.0158046
KB743158.1	792628	C	T	0.975	0.959184	0.0158163	0.0158163
KB743668.1	176115	C	T	0.129032	0.113208	0.0158247	0.0158247
KB743668.1	176117	C	T	0.129032	0.113208	0.0158247	0.0158247
KB743158.1	806768	G	A	0.928571	0.944444	0.015873	-0.015873
KB743668.1	185559	C	T	0.928571	0.944444	0.015873	-0.015873
KB742605.1	352242	T	C	0.571429	0.555556	0.015873	0.015873
KB742605.1	350039	A	G	0.428571	0.444444	0.015873	-0.015873
KB742888.1	727291	G	A	0.888889	0.904762	0.015873	-0.015873
KB743668.1	167383	C	T	0.952381	0.968254	0.015873	-0.015873
KB743145.1	3574856	T	C	0.130435	0.146341	0.0159067	-0.0159067
KB742888.1	541660	C	A	0.921569	0.90566	0.0159083	0.0159083
KB742888.1	541662	G	A	0.921569	0.90566	0.0159083	0.0159083
KB742888.1	599997	A	G	0.890909	0.875	0.0159091	0.0159091
KB743668.1	206885	T	C	0.153846	0.137931	0.0159151	0.0159151
KB742468.1	499818	A	C	0.894737	0.878788	0.015949	0.015949
KB743583.1	112211	G	C	0.979592	0.963636	0.0159555	0.0159555
KB743301.1	1397118	C	T	0.965517	0.981481	0.0159642	-0.0159642
KB743583.1	112443	T	A	0.958333	0.974359	0.0160256	-0.0160256
KB743158.1	831816	G	A	0.886364	0.902439	0.0160754	-0.0160754
KB742888.1	637944	G	C	0.857143	0.873239	0.0160966	-0.0160966
KB742888.1	642990	C	T	0.923077	0.906977	0.0161002	0.0161002
KB743668.1	194878	C	T	0.147059	0.163265	0.0162065	-0.0162065
KB743686.1	1559733	C	G	0.159091	0.142857	0.0162338	0.0162338
KB743510.1	6144	A	G	0.0909091	0.107143	0.0162338	-0.0162338
KB743668.1	151163	T	C	0.973684	0.957447	0.0162374	0.0162374
KB743158.1	830909	C	T	0.941176	0.957447	0.0162703	-0.0162703
KB743301.1	1397121	C	T	0.965517	0.981818	0.0163009	-0.0163009
KB743158.1	789558	T	C	0.939394	0.923077	0.016317	0.016317
KB742943.1	1041389	G	A	0.2	0.183673	0.0163265	0.0163265
KB742449.1	38297	T	C	0.942857	0.959184	0.0163265	-0.0163265
KB742479.1	2878325	G	C	0.897436	0.880952	0.0164835	0.0164835
KB744558.1	388141	C	T	0.714286	0.730769	0.0164835	-0.0164835
KB742944.1	90317	C	T	0.913043	0.896552	0.0164918	0.0164918
KB742840.1	1312622	A	G	0.131579	0.148148	0.0165692	-0.0165692
KB742468.1	466185	C	T	0.969697	0.953125	0.016572	0.016572
KB742449.1	57905	G	A	0.965517	0.982143	0.0166256	-0.0166256
KB743177.1	208843	C	A	0.916667	0.933333	0.0166667	-0.0166667
KB743358.1	91213	C	T	0.916667	0.933333	0.0166667	-0.0166667
KB742542.1	465606	A	G	0.933333	0.916667	0.0166667	0.0166667
KB743158.1	983028	C	T	0.916667	0.9	0.0166667	0.0166667
KB742888.1	633231	A	T	0.916667	0.9	0.0166667	0.0166667
KB742932.1	475332	C	T	0.95	0.933333	0.0166667	0.0166667
KB742386.1	295055	A	G	0.947368	0.930556	0.0168129	0.0168129
KB744681.1	52924	T	C	0.923077	0.90625	0.0168269	0.0168269
KB742855.1	164823	T	C	0.909091	0.925926	0.016835	-0.016835
KB742932.1	492130	T	G	0.909091	0.925926	0.016835	-0.016835
KB742542.1	454296	G	A	0.981132	0.964286	0.0168464	0.0168464
KB742793.1	99663	G	A	0.125	0.108108	0.0168919	0.0168919
KB742888.1	637461	G	C	0.891892	0.875	0.0168919	0.0168919
KB744681.1	72529	T	C	0.891892	0.875	0.0168919	0.0168919
KB742628.1	636863	G	A	0.865385	0.848485	0.0168998	0.0168998
KB742542.1	447444	C	T	0.923077	0.94	0.0169231	-0.0169231
KB742542.1	478812	G	A	0.918919	0.901961	0.0169581	0.0169581
KB744353.1	13585	G	C	0.882353	0.865385	0.0169683	0.0169683
KB742888.1	725922	C	T	0.977778	0.960784	0.0169935	0.0169935
KB742840.1	1261793	T	G	0.166667	0.183673	0.0170068	-0.0170068
KB742449.1	29310	G	A	0.152174	0.169231	0.0170569	-0.0170569
KB743510.1	8986	A	T	0.806452	0.823529	0.0170778	-0.0170778
KB744558.1	418193	G	A	0.0555556	0.0384615	0.017094	0.017094
KB743145.1	3597834	C	T	0.766667	0.783784	0.0171171	-0.0171171
KB743668.1	173069	G	C	0.956522	0.939394	0.0171278	0.0171278
KB742734.1	1449526	C	G	0.324324	0.341463	0.0171391	-0.0171391
KB742887.1	2734879	C	T	0.84	0.857143	0.0171429	-0.0171429
KB742888.1	568896	A	G	0.942857	0.96	0.0171429	-0.0171429
KB742888.1	579885	A	G	0.911111	0.893939	0.0171717	0.0171717
KB743668.1	146785	T	C	0.909091	0.891892	0.017199	0.017199
KB743145.1	3599125	C	T	0.918919	0.93617	0.0172513	-0.0172513
KB743686.1	1456074	C	T	0.96	0.977273	0.0172727	-0.0172727
KB743668.1	199667	C	A	0.977273	0.96	0.0172727	0.0172727
KB742944.1	114398	G	A	0.969697	0.952381	0.017316	0.017316
KB744042.1	1085651	A	T	0.888889	0.90625	0.0173611	-0.0173611
KB743158.1	792540	T	G	0.90625	0.888889	0.0173611	0.0173611
KB744042.1	1069871	C	T	0.861111	0.84375	0.0173611	0.0173611
KB744353.1	205370	T	C	0.90625	0.888889	0.0173611	0.0173611
KB742947.1	222796	G	A	0.945946	0.928571	0.0173745	0.0173745
KB742449.1	78830	T	C	0.323529	0.340909	0.0173797	-0.0173797
KB742944.1	129929	T	A	0.967213	0.984615	0.0174023	-0.0174023
KB743057.1	234867	G	T	0.972973	0.955556	0.0174174	0.0174174
KB743145.1	3596718	C	T	0.863636	0.846154	0.0174825	0.0174825
KB742734.1	1442292	A	G	0.363636	0.346154	0.0174825	0.0174825
KB743668.1	169536	G	A	0.953488	0.971014	0.0175261	-0.0175261
KB743510.1	39376	A	G	0.315789	0.333333	0.0175439	-0.0175439
KB742944.1	50030	C	G	0.976744	0.959184	0.0175605	0.0175605
KB744558.1	391153	G	C	0.117647	0.1	0.0176471	0.0176471
KB742932.1	473465	A	G	0.931034	0.948718	0.0176835	-0.0176835
KB742888.1	637770	T	A	0.945946	0.963636	0.0176904	-0.0176904
KB742542.1	447378	A	G	0.945946	0.963636	0.0176904	-0.0176904
KB743158.1	781949	A	G	0.896552	0.914286	0.017734	-0.017734
KB742888.1	540938	G	A	0.275862	0.258065	0.0177976	0.0177976
KB742888.1	652906	G	C	0.964912	0.982759	0.0178463	-0.0178463
KB742793.1	99760	G	T	0.142857	0.125	0.0178571	0.0178571
KB743158.1	812677	C	G	0.857143	0.875	0.0178571	-0.0178571
KB744681.1	51693	A	G	0.857143	0.875	0.0178571	-0.0178571
KB742943.1	1064739	C	T	0.97619	0.958333	0.0178571	0.0178571
KB743583.1	172623	C	T	0.892857	0.875	0.0178571	0.0178571
KB743686.1	1592980	G	A	0.315789	0.297872	0.0179171	0.0179171
KB744353.1	223160	A	G	0.870968	0.888889	0.0179211	-0.0179211
KB742944.1	48125	A	C	0.971429	0.953488	0.0179402	0.0179402
KB742947.1	205972	T	C	0.866667	0.884615	0.0179487	-0.0179487
KB743145.1	3591104	G	A	0.805556	0.823529	0.0179739	-0.0179739
KB743145.1	3598061	A	G	0.694444	0.676471	0.0179739	0.0179739
KB742932.1	442297	T	C	0.903226	0.885246	0.0179799	0.0179799
KB742944.1	51241	G	A	0.913043	0.931034	0.017991	-0.017991
KB742944.1	53450	C	T	0.913043	0.931034	0.017991	-0.017991
KB743158.1	799780	G	A	0.959184	0.941176	0.0180072	0.0180072
KB742479.1	2907897	A	G	0.955556	0.9375	0.0180556	0.0180556
KB743668.1	172279	A	G	0.941176	0.923077	0.0180995	0.0180995
KB743301.1	1295050	T	C	0.0769231	0.0588235	0.0180995	0.0180995
KB742855.1	161463	G	C	0.854167	0.87234	0.0181738	-0.0181738
KB743668.1	214836	G	A	0.8	0.818182	0.0181818	-0.0181818
KB744353.1	204502	T	C	0.913043	0.894737	0.0183066	0.0183066
KB742943.1	1049382	C	T	0.15625	0.137931	0.018319	0.018319
KB742944.1	50027	T	C	0.976744	0.958333	0.0184109	0.0184109
KB743158.1	1006419	T	C	0.857143	0.83871	0.0184332	0.0184332
KB742386.1	286813	C	T	0.73913	0.757576	0.0184453	-0.0184453
KB743668.1	132278	G	C	0.925926	0.944444	0.0185185	-0.0185185
KB742943.1	1040324	C	T	0.166667	0.185185	0.0185185	-0.0185185
KB742542.1	479498	T	C	0.611111	0.592593	0.0185185	0.0185185
KB742943.1	1065826	A	G	0.981481	0.962963	0.0185185	0.0185185
KB742793.1	66433	A	T	0.657895	0.676471	0.0185759	-0.0185759
KB742888.1	739819	G	A	0.918919	0.9375	0.0185811	-0.0185811
KB743145.1	3577366	G	A	0.903226	0.884615	0.0186104	0.0186104
KB743668.1	178760	T	C	0.125	0.106383	0.018617	0.018617
KB742888.1	607470	C	A	0.875	0.893617	0.018617	-0.018617
KB744353.1	216710	A	T	0.961538	0.942857	0.0186813	0.0186813
KB742479.1	2880760	G	A	0.136364	0.117647	0.0187166	0.0187166
KB743583.1	120330	A	T	0.972222	0.953488	0.0187339	0.0187339
KB742887.1	2680548	A	C	0.97619	0.957447	0.0187437	0.0187437
KB743358.1	63340	A	G	0.947368	0.928571	0.018797	0.018797
KB742888.1	657992	G	C	0.702128	0.72093	0.0188026	-0.0188026
KB742468.1	470226	G	A	0.941176	0.96	0.0188235	-0.0188235
KB742542.1	447423	A	G	0.941176	0.96	0.0188235	-0.0188235
KB743510.1	20213	A	G	0.424242	0.405405	0.018837	0.018837
KB743583.1	149578	G	A	0.980392	0.961538	0.0188537	0.0188537
KB742888.1	709693	G	A	0.852941	0.871795	0.0188537	-0.0188537
KB742944.1	48938	C	G	0.981132	0.962264	0.0188679	0.0188679
KB743668.1	216907	T	C	0.137931	0.119048	0.0188834	0.0188834
KB742888.1	675989	T	C	0.931034	0.95	0.0189655	-0.0189655
KB742943.1	1076276	T	A	0.157895	0.138889	0.0190058	0.0190058
KB743668.1	173161	T	C	0.956522	0.9375	0.0190217	0.0190217
KB743583.1	171425	T	C	0.956522	0.9375	0.0190217	0.0190217
KB743145.1	3556228	T	C	0.866667	0.885714	0.0190476	-0.0190476
KB743301.1	1284183	A	G	0.314286	0.333333	0.0190476	-0.0190476
KB743301.1	1281481	A	T	0.733333	0.714286	0.0190476	0.0190476
KB742944.1	85005	A	G	0.9	0.880952	0.0190476	0.0190476
KB742449.1	32837	C	T	0.047619	0.0666667	0.0190476	-0.0190476
KB742888.1	652778	C	T	0.851852	0.870968	0.0191159	-0.0191159
KB744042.1	1074302	G	A	0.791667	0.810811	0.0191441	-0.0191441
KB743158.1	795424	C	G	0.979167	0.96	0.0191667	0.0191667
KB744042.1	1072019	G	A	0.878788	0.897959	0.0191713	-0.0191713
KB742888.1	674022	C	T	0.863636	0.844444	0.0191919	0.0191919
KB744033.1	966870	C	T	0.923077	0.903846	0.0192308	0.0192308
KB743668.1	172597	A	C	0.923077	0.903846	0.0192308	0.0192308
KB743583.1	107343	G	C	0.966667	0.947368	0.0192982	0.0192982
KB742888.1	723565	G	A	0.857143	0.837838	0.019305	0.019305
KB744558.1	393049	G	T	0.78125	0.761905	0.0193452	0.0193452
KB742944.1	141945	C	G	0.78125	0.761905	0.0193452	0.0193452
KB743145.1	3599239	T	C	0.939394	0.92	0.0193939	0.0193939
KB744353.1	27827	G	C	0.852941	0.87234	0.0193992	-0.0193992
KB743583.1	187491	A	G	0.925	0.944444	0.0194444	-0.0194444
KB742947.1	229123	A	C	0.409091	0.428571	0.0194805	-0.0194805
KB742888.1	598550	C	T	0.909091	0.928571	0.0194805	-0.0194805
KB742947.1	237254	A	G	0.909091	0.928571	0.0194805	-0.0194805
KB743145.1	3597978	G	A	0.590909	0.571429	0.0194805	0.0194805
KB744042.1	1062769	A	G	0.928571	0.909091	0.0194805	0.0194805
KB743145.1	3557575	G	A	0.903226	0.883721	0.0195049	0.0195049
KB743158.1	833262	A	G	0.903226	0.883721	0.0195049	0.0195049
KB743686.1	1552888	G	A	0.322581	0.342105	0.0195246	-0.0195246
KB743668.1	165744	T	G	0.945946	0.965517	0.0195713	-0.0195713
KB742840.1	1311343	A	G	0.156863	0.137255	0.0196078	0.0196078
KB742878.1	1115444	T	G	0.925926	0.90625	0.0196759	0.0196759
KB742944.1	26783	T	A	0.894737	0.875	0.0197368	0.0197368
KB744353.1	222714	T	C	0.0681818	0.0483871	0.0197947	0.0197947
KB742888.1	690822	T	C	0.95122	0.971014	0.019795	-0.019795
KB742479.1	2867526	G	A	0.971429	0.951613	0.0198157	0.0198157
KB743583.1	128713	C	T	0.944444	0.964286	0.0198413	-0.0198413
KB742932.1	473475	G	A	0.914286	0.934211	0.0199248	-0.0199248
KB742888.1	541237	G	T	0.921569	0.901639	0.0199293	0.0199293
KB744042.1	1125298	C	A	0.851852	0.871795	0.019943	-0.019943
KB742855.1	164993	A	G	0.9375	0.957447	0.0199468	-0.0199468
KB743896.1	1053930	A	T	0.862069	0.842105	0.0199637	0.0199637
KB743668.1	150325	T	C	0.0208333	0.0408163	0.019983	-0.019983
KB743510.1	1143	T	C	0.2	0.22	0.02	-0.02
KB742479.1	2890472	T	C	0.88	0.9	0.02	-0.02
KB742888.1	730859	T	G	0.96	0.98	0.02	-0.02
KB744353.1	236682	A	G	0.9	0.92	0.02	-0.02
KB742855.1	170467	A	G	0.96	0.94	0.02	0.02
KB743158.1	788609	A	T	0.925926	0.945946	0.02002	-0.02002
KB742944.1	112238	G	A	0.925926	0.945946	0.02002	-0.02002
KB742542.1	477241	A	C	0.789474	0.809524	0.0200501	-0.0200501
KB742449.1	53764	A	C	0.789474	0.809524	0.0200501	-0.0200501
KB743057.1	208539	A	C	0.846154	0.826087	0.0200669	0.0200669
KB742711.1	1189245	A	T	0.882353	0.902439	0.0200861	-0.0200861
KB743158.1	819251	T	C	0.867925	0.847826	0.0200984	0.0200984
KB742932.1	499481	G	A	0.037037	0.0571429	0.0201058	-0.0201058
KB744033.1	399666	G	A	0.954545	0.934426	0.0201192	0.0201192
KB743510.1	32103	A	T	0.825	0.804878	0.020122	0.020122
KB743145.1	3563884	T	G	0.884615	0.904762	0.0201465	-0.0201465
KB743145.1	3553580	G	A	0.875	0.854839	0.0201613	0.0201613
KB742932.1	440560	G	T	0.95	0.929825	0.0201754	0.0201754
KB742542.1	463329	T	C	0.931034	0.95122	0.020185	-0.020185
KB744353.1	235270	T	C	0.888889	0.909091	0.020202	-0.020202
KB744042.1	1074000	C	T	0.909091	0.888889	0.020202	0.020202
KB743289.1	878229	T	C	0.777778	0.757576	0.020202	0.020202
KB742542.1	474632	A	C	0.909091	0.888889	0.020202	0.020202
KB743158.1	735862	C	T	0.85	0.829787	0.0202128	0.0202128
KB742888.1	643112	A	G	0.85	0.829787	0.0202128	0.0202128
KB744353.1	250666	T	C	0.966667	0.946429	0.0202381	0.0202381
KB742855.1	166713	A	G	0.789474	0.769231	0.0202429	0.0202429
KB742944.1	48946	C	A	0.981818	0.961538	0.0202797	0.0202797
KB744042.1	1123331	C	T	0.71875	0.73913	0.0203804	-0.0203804
KB743583.1	175847	C	G	0.911765	0.932203	0.0204387	-0.0204387
KB742628.1	509452	C	T	0.954545	0.975	0.0204545	-0.0204545
KB744353.1	254073	T	C	0.807692	0.787234	0.0204583	0.0204583
KB743583.1	187408	A	T	0.939394	0.918919	0.020475	0.020475
KB743057.1	217302	T	C	0.181818	0.16129	0.0205279	0.0205279
KB742479.1	2887640	C	T	0.9	0.920635	0.0206349	-0.0206349
KB743158.1	1008929	T	C	0.277778	0.257143	0.0206349	0.0206349
KB743057.1	211789	T	C	0.72	0.740741	0.0207407	-0.0207407
KB742888.1	544489	C	G	0.977273	0.956522	0.020751	0.020751
KB742943.1	1044112	G	C	0.166667	0.1875	0.0208333	-0.0208333
KB743301.1	1311211	C	T	0.916667	0.9375	0.0208333	-0.0208333
KB744558.1	385816	T	G	0.916667	0.9375	0.0208333	-0.0208333
KB743668.1	143110	G	A	0.916667	0.9375	0.0208333	-0.0208333
KB743686.1	1464345	T	A	0.9375	0.916667	0.0208333	0.0208333
KB742588.1	956188	G	A	0.833333	0.8125	0.0208333	0.0208333
KB743668.1	215814	A	G	0.958333	0.9375	0.0208333	0.0208333
KB744353.1	244399	T	G	0.974359	0.953488	0.0208706	0.0208706
KB744042.1	1085648	C	A	0.882353	0.903226	0.0208729	-0.0208729
KB743668.1	173400	A	G	0.882353	0.903226	0.0208729	-0.0208729
KB743668.1	178419	T	C	0.282051	0.30303	0.020979	-0.020979
KB742449.1	10470	T	G	0.886364	0.865385	0.020979	0.020979
KB743668.1	173789	T	C	0.930233	0.95122	0.020987	-0.020987
KB742468.1	471466	G	A	0.90625	0.927273	0.0210227	-0.0210227
KB744558.1	416322	T	C	0.0434783	0.0645161	0.0210379	-0.0210379
KB742944.1	21202	C	G	0.935484	0.956522	0.0210379	-0.0210379
KB743668.1	212129	A	G	0.954545	0.97561	0.0210643	-0.0210643
KB742888.1	737468	A	G	0.944444	0.965517	0.0210728	-0.0210728
KB742944.1	104271	C	A	0.944444	0.965517	0.0210728	-0.0210728
KB742711.1	1167416	T	C	0.965517	0.944444	0.0210728	0.0210728
KB742542.1	476473	C	A	0.869565	0.848485	0.0210804	0.0210804
KB742468.1	481268	G	A	0.918919	0.94	0.0210811	-0.0210811
KB743158.1	758884	T	C	0.904762	0.925926	0.021164	-0.021164
KB743301.1	1318245	C	A	0.0714286	0.0925926	0.021164	-0.021164
KB742888.1	735111	A	T	0.914286	0.935484	0.0211982	-0.0211982
KB744042.1	1120380	G	T	0.861111	0.882353	0.0212418	-0.0212418
KB742542.1	458157	T	C	0.923077	0.944444	0.0213675	-0.0213675
KB742878.1	1089786	G	A	0.944444	0.923077	0.0213675	0.0213675
KB743686.1	1453488	C	T	0.947368	0.96875	0.0213816	-0.0213816
KB744353.1	238392	C	T	0.96875	0.947368	0.0213816	0.0213816
KB744353.1	245353	G	A	0.96875	0.947368	0.0213816	0.0213816
KB744353.1	245358	T	C	0.96875	0.947368	0.0213816	0.0213816
KB742449.1	34004	T	C	0.972222	0.95082	0.0214026	0.0214026
KB742711.1	1185180	A	G	0.95	0.928571	0.0214286	0.0214286
KB742944.1	95232	G	T	0.95	0.928571	0.0214286	0.0214286
KB743668.1	171886	C	G	0.964286	0.942857	0.0214286	0.0214286
KB743668.1	182441	A	C	0.2	0.178571	0.0214286	0.0214286
KB743668.1	168431	C	A	0.0714286	0.05	0.0214286	0.0214286
KB742888.1	557718	C	G	0.970588	0.949153	0.0214357	0.0214357
KB742888.1	679408	T	C	0.862745	0.84127	0.0214753	0.0214753
KB742888.1	678403	C	T	0.837838	0.816327	0.0215113	0.0215113
KB743583.1	193518	T	C	0.179487	0.157895	0.0215924	0.0215924
KB743686.1	1583871	C	A	0.906977	0.928571	0.0215947	-0.0215947
KB743145.1	3559169	T	A	0.857143	0.878788	0.021645	-0.021645
KB742888.1	598407	C	T	0.878788	0.857143	0.021645	0.021645
KB742479.1	2889699	C	T	0.960784	0.982456	0.0216718	-0.0216718
KB742888.1	737358	T	C	0.934783	0.913043	0.0217391	0.0217391
KB742932.1	441144	C	T	0.5	0.478261	0.0217391	0.0217391
KB742944.1	25223	G	A	0.837838	0.859649	0.0218113	-0.0218113
KB743158.1	1010122	A	T	0.139535	0.117647	0.0218878	0.0218878
KB744353.1	222803	T	G	0.75	0.77193	0.0219298	-0.0219298
KB743668.1	205793	G	A	0.931034	0.909091	0.0219436	0.0219436
KB742888.1	737415	C	T	0.959184	0.981132	0.0219484	-0.0219484
KB742840.1	1262198	G	T	0.214286	0.192308	0.021978	0.021978
KB744353.1	35401	A	G	0.282051	0.26	0.0220513	0.0220513
KB743145.1	3583420	A	T	0.375	0.352941	0.0220588	0.0220588
KB743583.1	172355	G	A	0.926829	0.904762	0.0220674	0.0220674
KB743583.1	191351	A	G	0.0952381	0.0731707	0.0220674	0.0220674
KB743158.1	983021	C	T	0.925926	0.903846	0.0220798	0.0220798
KB742888.1	602594	A	G	0.954545	0.932432	0.022113	0.022113
KB743158.1	832150	G	A	0.930233	0.952381	0.0221484	-0.0221484
KB743057.1	227689	C	A	0.976744	0.954545	0.0221987	0.0221987
KB742449.1	11619	C	T	0.976744	0.954545	0.0221987	0.0221987
KB744353.1	212941	T	C	0.0454545	0.0232558	0.0221987	0.0221987
KB742468.1	472600	C	A	0.866667	0.888889	0.0222222	-0.0222222
KB743686.1	1593784	A	G	0.2	0.222222	0.0222222	-0.0222222
KB743158.1	782761	G	A	0.777778	0.8	0.0222222	-0.0222222
KB743896.1	1021063	G	C	0.777778	0.8	0.0222222	-0.0222222
KB743896.1	1021065	C	T	0.777778	0.8	0.0222222	-0.0222222
KB742944.1	114382	C	A	0.972222	0.95	0.0222222	0.0222222
KB743668.1	194862	T	C	0.111111	0.0888889	0.0222222	0.0222222
KB743177.1	197285	C	T	0.966667	0.944444	0.0222222	0.0222222
KB742888.1	587098	A	G	0.918919	0.941176	0.0222576	-0.0222576
KB743158.1	796007	T	G	0.967742	0.945455	0.0222874	0.0222874
KB742948.1	1017987	C	T	0.969697	0.947368	0.0223285	0.0223285
KB743057.1	228418	G	A	0.85	0.87234	0.0223404	-0.0223404
KB743668.1	163279	C	A	0.97619	0.953846	0.0223443	0.0223443
KB743358.1	84659	C	T	0.882353	0.86	0.0223529	0.0223529
KB743510.1	37300	C	G	0.185185	0.162791	0.0223945	0.0223945
KB742386.1	289494	G	A	0.875	0.897436	0.0224359	-0.0224359
KB743583.1	153342	A	C	0.875	0.897436	0.0224359	-0.0224359
KB744033.1	327115	G	C	0.769231	0.791667	0.0224359	-0.0224359
KB743583.1	179948	C	T	0.935484	0.913043	0.0224404	0.0224404
KB742888.1	585807	C	A	0.9	0.877551	0.022449	0.022449
KB744353.1	34436	G	A	0.176471	0.153846	0.0226244	0.0226244
KB743158.1	786967	A	C	0.979167	0.956522	0.0226449	0.0226449
KB743177.1	216848	A	G	0.911765	0.934426	0.0226615	-0.0226615
KB742711.1	1208423	G	A	0.971429	0.948718	0.0227106	0.0227106
KB743057.1	200387	T	C	0.977273	0.954545	0.0227273	0.0227273
KB742605.1	308109	G	T	0.909091	0.886364	0.0227273	0.0227273
KB743158.1	1009371	T	A	0.25	0.272727	0.0227273	-0.0227273
KB742473.1	168043	C	T	0.136364	0.159091	0.0227273	-0.0227273
KB743668.1	182249	T	C	0.25	0.227273	0.0227273	0.0227273
KB742473.1	217296	A	G	0.727273	0.75	0.0227273	-0.0227273
KB742888.1	600139	T	G	0.931818	0.909091	0.0227273	0.0227273
KB743057.1	208401	C	G	0.75	0.727273	0.0227273	0.0227273
KB743668.1	149652	A	T	0.961538	0.938776	0.022763	0.022763
KB742542.1	477235	C	T	0.761905	0.73913	0.0227743	0.0227743
KB742944.1	149427	G	A	0.947368	0.970149	0.0227808	-0.0227808
KB743158.1	797436	T	G	0.948718	0.925926	0.022792	0.022792
KB742888.1	736668	C	T	0.958333	0.981132	0.0227987	-0.0227987
KB742888.1	699117	A	G	0.733333	0.710526	0.022807	0.022807
KB743158.1	793787	G	A	0.941176	0.918367	0.0228091	0.0228091
KB742932.1	479763	G	A	0.857143	0.88	0.0228571	-0.0228571
KB744353.1	203129	G	A	0.88	0.857143	0.0228571	0.0228571
KB744558.1	403668	T	C	0.88	0.857143	0.0228571	0.0228571
KB742944.1	117962	C	T	0.939394	0.962264	0.0228702	-0.0228702
KB743583.1	109654	T	C	0.911765	0.888889	0.0228758	0.0228758
KB742542.1	474255	C	A	0.84375	0.866667	0.0229167	-0.0229167
KB742888.1	739980	G	A	0.962963	0.94	0.022963	0.022963
KB742888.1	558090	C	G	0.914286	0.891304	0.0229814	0.0229814
KB744353.1	2594	G	A	0.8125	0.789474	0.0230263	0.0230263
KB743158.1	782945	C	T	0.9	0.923077	0.0230769	-0.0230769
KB744042.1	1085075	C	T	0.913043	0.93617	0.0231267	-0.0231267
KB743301.1	1287956	T	C	0.978723	0.955556	0.0231678	0.0231678
KB742888.1	686427	C	G	0.933333	0.956522	0.0231884	-0.0231884
KB742386.1	315798	A	G	0.956522	0.933333	0.0231884	0.0231884
KB742888.1	563810	G	A	0.956522	0.933333	0.0231884	0.0231884
KB743583.1	191925	C	T	0.216216	0.192982	0.0232338	0.0232338
KB744353.1	236864	C	T	0.869565	0.892857	0.0232919	-0.0232919
KB742888.1	756481	G	A	0.848485	0.871795	0.02331	-0.02331
KB742944.1	81577	A	G	0.848485	0.871795	0.02331	-0.02331
KB743158.1	808213	C	T	0.909091	0.885714	0.0233766	0.0233766
KB742855.1	183939	G	A	0.869565	0.846154	0.0234114	0.0234114
KB744033.1	970653	T	C	0.96	0.936508	0.0234921	0.0234921
KB742932.1	453137	T	A	0.954545	0.931034	0.023511	0.023511
KB742888.1	605022	T	C	0.823529	0.8	0.0235294	0.0235294
KB744033.1	977417	C	T	1	0.976471	0.0235294	0.0235294
KB744353.1	244008	T	G	0.974359	0.95082	0.0235393	0.0235393
KB742449.1	78566	G	A	0.25	0.226415	0.0235849	0.0235849
KB743686.1	1450485	A	T	0.468085	0.444444	0.0236407	0.0236407
KB744033.1	966945	C	A	0.973684	0.95	0.0236842	0.0236842
KB743668.1	172254	G	A	0.973684	0.95	0.0236842	0.0236842
KB742888.1	728682	C	T	0.804878	0.828571	0.0236934	-0.0236934
KB743057.1	238555	C	A	0.5625	0.586207	0.0237069	-0.0237069
KB742479.1	2881451	T	C	0.954545	0.978261	0.0237154	-0.0237154
KB744353.1	257527	T	C	0.911765	0.935484	0.0237192	-0.0237192
KB742888.1	637247	T	C	0.860465	0.836735	0.0237304	0.0237304
KB742944.1	51166	A	C	0.948276	0.924528	0.0237476	0.0237476
KB742888.1	745890	C	G	0.945946	0.969697	0.023751	-0.023751
KB742887.1	2680996	C	G	0.697674	0.673913	0.0237614	0.0237614
KB742888.1	562053	C	G	0.944444	0.920635	0.0238095	0.0238095
KB743668.1	173179	G	A	0.107143	0.0833333	0.0238095	0.0238095
KB742468.1	485039	T	C	0.892857	0.916667	0.0238095	-0.0238095
KB743057.1	203196	T	G	0.833333	0.857143	0.0238095	-0.0238095
KB743177.1	180056	C	A	0.52381	0.5	0.0238095	0.0238095
KB743896.1	1044533	G	A	0.666667	0.642857	0.0238095	0.0238095
KB742888.1	601244	G	A	0.904762	0.880952	0.0238095	0.0238095
KB743289.1	868020	T	G	0.857143	0.833333	0.0238095	0.0238095
KB742473.1	191096	C	G	0.5	0.47619	0.0238095	0.0238095
KB742628.1	484469	G	A	0.5	0.47619	0.0238095	0.0238095
KB743510.1	32497	A	G	0.166667	0.142857	0.0238095	0.0238095
KB742932.1	482301	A	G	0.928571	0.904762	0.0238095	0.0238095
KB742947.1	224676	T	C	0.966667	0.942857	0.0238095	0.0238095
KB742888.1	686616	T	C	0.853659	0.829787	0.0238713	0.0238713
KB742468.1	492988	T	C	0.861111	0.837209	0.0239018	0.0239018
KB743158.1	999065	G	A	0.243902	0.22	0.0239024	0.0239024
KB743158.1	1014014	T	C	0.782609	0.758621	0.023988	0.023988
KB743583.1	184621	A	G	0.926829	0.95082	0.0239904	-0.0239904
KB744353.1	233141	T	G	0.795455	0.771429	0.024026	0.024026
KB742932.1	447367	T	C	0.575758	0.551724	0.0240334	0.0240334
KB743358.1	87005	C	A	0.575758	0.551724	0.0240334	0.0240334
KB742888.1	603782	T	C	0.961538	0.9375	0.0240385	0.0240385
KB743668.1	173567	T	C	0.931034	0.906977	0.0240577	0.0240577
KB744033.1	884608	G	C	0.971429	0.947368	0.0240602	0.0240602
KB742468.1	466901	A	C	0.865385	0.84127	0.0241148	0.0241148
KB742888.1	666642	G	A	0.710526	0.734694	0.0241676	-0.0241676
KB743668.1	181007	T	C	0.938776	0.962963	0.0241875	-0.0241875
KB742878.1	1097252	C	G	0.862069	0.837838	0.0242311	0.0242311
KB743668.1	178890	C	T	0.909091	0.933333	0.0242424	-0.0242424
KB743177.1	208597	A	G	0.980769	0.956522	0.0242475	0.0242475
KB742947.1	213165	C	T	0.948718	0.972973	0.024255	-0.024255
KB744353.1	245176	A	G	0.972973	0.948718	0.024255	0.024255
KB742542.1	478795	C	T	0.947368	0.923077	0.0242915	0.0242915
KB743668.1	148929	A	T	0.947368	0.923077	0.0242915	0.0242915
KB743145.1	3542589	G	A	0.96875	0.944444	0.0243056	0.0243056
KB743896.1	1056762	A	G	0.863636	0.839286	0.0243506	0.0243506
KB742944.1	97699	A	C	0.95	0.974359	0.024359	-0.024359
KB744353.1	244948	C	T	0.945946	0.921569	0.0243773	0.0243773
KB742943.1	1067421	C	T	0.97561	0.95122	0.0243902	0.0243902
KB742840.1	1264037	T	A	0.851064	0.826667	0.0243972	0.0243972
KB743177.1	239677	C	T	0.892857	0.868421	0.0244361	0.0244361
KB742639.1	1061333	T	C	0.903226	0.878788	0.0244379	0.0244379
KB744353.1	257353	G	A	0.903226	0.878788	0.0244379	0.0244379
KB742542.1	447206	G	T	0.913043	0.9375	0.0244565	-0.0244565
KB742888.1	635275	G	A	0.909091	0.884615	0.0244755	0.0244755
KB743510.1	37175	T	A	0.939394	0.914894	0.0245003	0.0245003
KB742888.1	605777	G	A	0.941176	0.916667	0.0245098	0.0245098
KB742878.1	1112234	T	C	0.722222	0.697674	0.0245478	0.0245478
KB742542.1	454654	G	A	0.981132	0.956522	0.0246103	0.0246103
KB743583.1	106252	G	T	0.954545	0.979167	0.0246212	-0.0246212
KB742944.1	110426	G	A	0.977778	0.953125	0.0246528	0.0246528
KB742878.1	1103381	T	A	0.103448	0.128205	0.0247569	-0.0247569
KB743235.1	558726	T	C	0.73913	0.714286	0.0248447	0.0248447
KB744033.1	395371	C	T	0.947368	0.972222	0.0248538	-0.0248538
KB744042.1	1084370	C	A	0.972222	0.947368	0.0248538	0.0248538
KB742793.1	89298	A	G	0.0357143	0.0606061	0.0248918	-0.0248918
KB742888.1	550529	C	T	0.959184	0.984127	0.0249433	-0.0249433
KB743145.1	3599018	G	A	0.8	0.825	0.025	-0.025
KB744042.1	1073971	C	T	0.733333	0.708333	0.025	0.025
KB743686.1	1553215	G	T	0.225	0.25	0.025	-0.025
KB742479.1	2891828	C	T	0.875	0.9	0.025	-0.025
KB742840.1	1313872	C	T	0.6	0.625	0.025	-0.025
KB742386.1	317223	A	G	0.85	0.875	0.025	-0.025
KB742542.1	478103	A	T	0.95	0.975	0.025	-0.025
KB742943.1	1041798	C	T	0.2	0.175	0.025	0.025
KB742386.1	304500	T	C	0.975	0.95	0.025	0.025
KB742888.1	611595	T	C	0.897959	0.923077	0.0251177	-0.0251177
KB743145.1	3551438	T	C	0.923077	0.897959	0.0251177	0.0251177
KB743583.1	182344	T	C	0.970588	0.945455	0.0251337	0.0251337
KB743145.1	3576075	G	T	0.105263	0.130435	0.0251716	-0.0251716
KB742855.1	173946	A	C	0.869565	0.894737	0.0251716	-0.0251716
KB743583.1	101389	A	G	0.84	0.814815	0.0251852	0.0251852
KB744042.1	1076190	C	T	0.96	0.934783	0.0252174	0.0252174
KB743583.1	141492	C	G	0.96	0.934783	0.0252174	0.0252174
KB742944.1	118977	G	A	0.96	0.934783	0.0252174	0.0252174
KB742888.1	552059	T	A	0.9375	0.912281	0.0252193	0.0252193
KB742840.1	1316240	G	A	0.109091	0.134328	0.0252374	-0.0252374
KB742628.1	633929	G	A	0.888889	0.863636	0.0252525	0.0252525
KB742944.1	38399	C	T	0.969697	0.944444	0.0252525	0.0252525
KB742888.1	693923	G	A	0.787234	0.761905	0.0253293	0.0253293
KB742542.1	459365	G	A	0.888889	0.914286	0.0253968	-0.0253968
KB744353.1	247084	C	T	0.973684	0.948276	0.0254083	0.0254083
KB744558.1	396306	G	A	0.0625	0.037037	0.025463	0.025463
KB742711.1	1189844	T	C	0.956522	0.931034	0.0254873	0.0254873
KB743158.1	980303	C	T	0.918919	0.944444	0.0255255	-0.0255255
KB743057.1	231432	C	A	0.96	0.934426	0.0255738	0.0255738
KB744042.1	1137870	T	G	0.972973	0.947368	0.0256046	0.0256046
KB742888.1	672376	A	G	0.871795	0.897436	0.025641	-0.025641
KB743510.1	5619	C	T	0.807692	0.833333	0.025641	-0.025641
KB743158.1	808650	A	G	0.933333	0.907692	0.025641	0.025641
KB743686.1	1441645	G	A	0.717949	0.692308	0.025641	0.025641
KB743235.1	508748	G	C	1	0.974359	0.025641	0.025641
KB742888.1	564590	G	A	0.953488	0.979167	0.0256783	-0.0256783
KB744042.1	1137321	T	C	0.909091	0.934783	0.0256917	-0.0256917
KB743158.1	993632	G	A	0.711111	0.736842	0.025731	-0.025731
KB742386.1	308880	C	A	0.938776	0.913043	0.025732	0.025732
KB743686.1	1574642	A	G	0.242424	0.216667	0.0257576	0.0257576
KB743686.1	1440869	T	C	0.472222	0.446429	0.0257937	0.0257937
KB743158.1	998326	C	T	0.947368	0.921569	0.0257998	0.0257998
KB742888.1	717940	G	A	0.84375	0.869565	0.0258152	-0.0258152
KB742888.1	679301	A	G	0.833333	0.859155	0.0258216	-0.0258216
KB742888.1	659463	T	A	0.860465	0.886364	0.0258985	-0.0258985
KB742944.1	147389	G	A	0.956522	0.982456	0.0259344	-0.0259344
KB744353.1	211862	C	T	0.90625	0.932203	0.0259534	-0.0259534
KB742479.1	2906843	A	G	0.954545	0.928571	0.025974	0.025974
KB742639.1	1047334	G	C	0.954545	0.928571	0.025974	0.025974
KB742932.1	467638	C	G	1	0.974026	0.025974	0.025974
KB742888.1	583605	A	G	0.906977	0.880952	0.0260244	0.0260244
KB743158.1	797253	T	C	0.935484	0.961538	0.0260546	-0.0260546
KB743668.1	153994	C	A	0.827586	0.853659	0.0260723	-0.0260723
KB742468.1	465815	A	G	0.923077	0.949153	0.0260756	-0.0260756
KB742449.1	23562	C	T	0.2	0.173913	0.026087	0.026087
KB743235.1	518608	A	C	0.902439	0.928571	0.0261324	-0.0261324
KB743145.1	3542591	G	A	0.970588	0.944444	0.0261438	0.0261438
KB742888.1	550337	G	A	0.931818	0.90566	0.0261578	0.0261578
KB742628.1	516392	G	A	0.375	0.348837	0.0261628	0.0261628
KB743583.1	192532	T	A	0.953488	0.927273	0.0262156	0.0262156
KB742628.1	609636	G	A	0.769231	0.795455	0.0262238	-0.0262238
KB742542.1	478694	G	A	0.980769	0.954545	0.0262238	0.0262238
KB743583.1	180729	G	T	0.956522	0.982759	0.0262369	-0.0262369
KB742944.1	44943	C	T	0.88	0.90625	0.02625	-0.02625
KB743158.1	837803	T	C	0.886792	0.913043	0.026251	-0.026251
KB742542.1	454208	T	C	0.931034	0.904762	0.0262726	0.0262726
KB742888.1	727113	A	C	0.956522	0.930233	0.0262892	0.0262892
KB742479.1	2884922	G	A	0.894737	0.921053	0.0263158	-0.0263158
KB744033.1	389148	C	T	0.894737	0.921053	0.0263158	-0.0263158
KB742840.1	1706308	C	G	1	0.973684	0.0263158	0.0263158
KB742943.1	1067391	G	A	0.978723	0.952381	0.0263425	0.0263425
KB743686.1	1443042	C	A	0.906977	0.933333	0.0263566	-0.0263566
KB742888.1	727174	G	A	0.92	0.893617	0.026383	0.026383
KB743177.1	211526	C	A	0.0645161	0.0909091	0.026393	-0.026393
KB742542.1	479486	A	G	0.909091	0.935484	0.026393	-0.026393
KB742944.1	103005	T	A	0.909091	0.935484	0.026393	-0.026393
KB742468.1	464105	G	T	0.863636	0.837209	0.0264271	0.0264271
KB742888.1	753069	A	G	0.952381	0.925926	0.026455	0.026455
KB742888.1	550593	C	T	0.979592	0.953125	0.0264668	0.0264668
KB742479.1	2916165	C	G	0.923077	0.896552	0.0265252	0.0265252
KB742449.1	34030	C	T	0.941176	0.967742	0.0265655	-0.0265655
KB744353.1	46091	C	T	0.142857	0.116279	0.0265781	0.0265781
KB744042.1	1065086	A	G	0.954545	0.981132	0.0265866	-0.0265866
KB742628.1	607485	G	T	0.25	0.276596	0.0265957	-0.0265957
KB742711.1	1183177	T	G	0.978261	0.951613	0.026648	0.026648
KB742479.1	2877559	C	T	0.933333	0.96	0.0266667	-0.0266667
KB742888.1	645311	T	C	0.933333	0.96	0.0266667	-0.0266667
KB743668.1	132323	G	C	0.933333	0.96	0.0266667	-0.0266667
KB743583.1	152722	A	T	0.96	0.933333	0.0266667	0.0266667
KB743358.1	84185	G	A	0.96	0.933333	0.0266667	0.0266667
KB743583.1	195898	T	C	0.84	0.866667	0.0266667	-0.0266667
KB743158.1	808216	T	C	0.909091	0.882353	0.026738	0.026738
KB742944.1	96104	T	C	0.935484	0.962264	0.0267803	-0.0267803
KB744558.1	399675	A	G	0.862069	0.888889	0.0268199	-0.0268199
KB743158.1	782410	G	A	0.894737	0.921569	0.0268318	-0.0268318
KB744033.1	381169	C	T	0.942857	0.969697	0.0268398	-0.0268398
KB742888.1	645422	T	G	0.969697	0.942857	0.0268398	0.0268398
KB743158.1	831315	C	T	0.826087	0.852941	0.0268542	-0.0268542
KB743686.1	1573273	T	G	0.193548	0.166667	0.0268817	0.0268817
KB742888.1	607874	C	T	0.914286	0.941176	0.0268908	-0.0268908
KB744558.1	403313	C	T	0.928571	0.901639	0.0269321	0.0269321
KB742888.1	623466	A	T	0.9	0.873016	0.0269841	0.0269841
KB742888.1	637949	A	G	0.896552	0.869565	0.0269865	0.0269865
KB743668.1	139057	C	A	0.974359	0.947368	0.0269906	0.0269906
KB742944.1	49686	T	C	0.974359	0.947368	0.0269906	0.0269906
KB742479.1	2889022	T	C	0.893617	0.920635	0.0270179	-0.0270179
KB744033.1	941012	G	A	1	0.972973	0.027027	0.027027
KB744042.1	1098210	T	C	1	0.972973	0.027027	0.027027
KB742628.1	591255	C	T	0.864865	0.837838	0.027027	0.027027
KB744681.1	52849	C	T	0.972973	0.945946	0.027027	0.027027
KB742449.1	33838	A	G	0.95122	0.978261	0.0270414	-0.0270414
KB742479.1	2867092	T	C	0.222222	0.195122	0.0271003	0.0271003
KB744042.1	1085410	G	A	0.892857	0.92	0.0271429	-0.0271429
KB743668.1	178507	T	C	0.228571	0.255814	0.0272425	-0.0272425
KB743177.1	207648	C	G	0.1	0.127273	0.0272727	-0.0272727
KB744353.1	238412	G	C	0.0454545	0.0727273	0.0272727	-0.0272727
KB742479.1	2859430	G	A	0.966667	0.939394	0.0272727	0.0272727
KB743686.1	1562924	C	T	0.157895	0.185185	0.0272904	-0.0272904
KB744042.1	1071161	T	C	0.956522	0.983871	0.0273492	-0.0273492
KB743686.1	1565281	C	T	0.264706	0.237288	0.0274177	0.0274177
KB742888.1	692297	A	T	0.933333	0.960784	0.027451	-0.027451
KB743686.1	1553006	T	A	0.37931	0.351852	0.0274585	0.0274585
KB743510.1	9021	T	C	0.657895	0.630435	0.02746	0.02746
KB743177.1	220763	G	A	0.0512821	0.0238095	0.0274725	0.0274725
KB742479.1	2885650	T	C	0.857143	0.884615	0.0274725	-0.0274725
KB742887.1	2538784	T	C	0.955556	0.983051	0.0274953	-0.0274953
KB742449.1	9549	G	A	0.84	0.8125	0.0275	0.0275
KB742386.1	305732	G	A	0.978723	0.95122	0.0275039	0.0275039
KB744558.1	387479	A	G	0.891304	0.863636	0.027668	0.027668
KB743158.1	983012	G	T	0.933333	0.90566	0.027673	0.027673
KB742542.1	455775	G	A	0.926829	0.954545	0.0277162	-0.0277162
KB743358.1	76526	C	T	0.944444	0.916667	0.0277778	0.0277778
KB742793.1	88520	T	C	0.0555556	0.0833333	0.0277778	-0.0277778
KB743686.1	1574537	T	C	0.222222	0.25	0.0277778	-0.0277778
KB743235.1	518414	C	T	0.888889	0.916667	0.0277778	-0.0277778
KB742888.1	586106	C	T	0.833333	0.861111	0.0277778	-0.0277778
KB744353.1	259223	A	G	0.75	0.777778	0.0277778	-0.0277778
KB743145.1	3558508	T	C	0.916667	0.888889	0.0277778	0.0277778
KB742386.1	281282	G	A	0.916667	0.888889	0.0277778	0.0277778
KB742888.1	546257	G	A	0.916667	0.888889	0.0277778	0.0277778
KB744353.1	231464	T	C	0.736842	0.764706	0.0278638	-0.0278638
KB743497.1	48191	C	T	0.736842	0.764706	0.0278638	-0.0278638
KB743145.1	3574938	T	C	0.815789	0.787879	0.0279107	0.0279107
KB742948.1	1011500	A	G	0.914286	0.886364	0.0279221	0.0279221
KB743686.1	1459722	A	T	0.928571	0.956522	0.0279503	-0.0279503
KB742888.1	684935	T	C	0.956522	0.928571	0.0279503	0.0279503
KB742639.1	1047774	C	G	0.818182	0.846154	0.027972	-0.027972
KB742468.1	473771	C	T	0.92	0.891892	0.0281081	0.0281081
KB742888.1	670265	A	G	0.913043	0.941176	0.028133	-0.028133
KB742468.1	497314	A	G	0.913043	0.941176	0.028133	-0.028133
KB743145.1	3563851	T	C	0.909091	0.880952	0.0281385	0.0281385
KB742468.1	480199	T	C	0.923077	0.95122	0.0281426	-0.0281426
KB743073.1	1308101	G	A	1	0.971831	0.028169	0.028169
KB742785.1	715355	G	T	1	0.971831	0.028169	0.028169
KB742449.1	12012	C	G	1	0.971831	0.028169	0.028169
KB743583.1	135918	C	T	0.882353	0.854167	0.0281863	0.0281863
KB742947.1	206357	G	C	0.878788	0.906977	0.0281889	-0.0281889
KB742386.1	297995	G	A	0.906977	0.878788	0.0281889	0.0281889
KB743145.1	3577333	C	T	0.933333	0.961538	0.0282051	-0.0282051
KB742628.1	631695	G	A	0.903226	0.875	0.0282258	0.0282258
KB743583.1	172569	C	A	0.903226	0.875	0.0282258	0.0282258
KB744353.1	208645	A	C	0.973684	0.945455	0.0282297	0.0282297
KB743510.1	17598	G	A	0.809524	0.78125	0.0282738	0.0282738
KB743358.1	60310	G	A	0.689655	0.717949	0.0282935	-0.0282935
KB742947.1	229426	C	T	0.793103	0.821429	0.0283251	-0.0283251
KB742386.1	317255	G	T	0.894737	0.923077	0.0283401	-0.0283401
KB742948.1	1026606	C	T	0.923077	0.894737	0.0283401	0.0283401
KB742888.1	540027	G	A	0.9375	0.909091	0.0284091	0.0284091
KB742944.1	81660	T	G	0.884615	0.913043	0.0284281	-0.0284281
KB743145.1	3556392	A	T	0.913043	0.884615	0.0284281	0.0284281
KB743583.1	175759	T	C	0.925	0.896552	0.0284483	0.0284483
KB742449.1	40125	G	A	0.0416667	0.0701754	0.0285088	-0.0285088
KB742888.1	684555	T	A	0.90625	0.934783	0.0285326	-0.0285326
KB742888.1	690880	G	A	0.955556	0.984127	0.0285714	-0.0285714
KB742605.1	305472	C	G	0.4	0.428571	0.0285714	-0.0285714
KB742878.1	1083798	T	C	0.114286	0.142857	0.0285714	-0.0285714
KB743057.1	213673	G	T	0.238095	0.266667	0.0285714	-0.0285714
KB742944.1	132903	A	C	0.525	0.553571	0.0285714	-0.0285714
KB742840.1	1680766	G	C	0.6	0.571429	0.0285714	0.0285714
KB742734.1	1459638	A	G	0.8	0.771429	0.0285714	0.0285714
KB743583.1	180825	C	T	1	0.971429	0.0285714	0.0285714
KB742479.1	2841446	T	C	0.758621	0.787234	0.0286134	-0.0286134
KB742888.1	637622	A	G	0.840909	0.869565	0.0286561	-0.0286561
KB742479.1	2878543	A	G	0.939394	0.910714	0.0286797	0.0286797
KB742542.1	447336	G	A	0.94	0.96875	0.02875	-0.02875
KB743668.1	170501	C	T	0.94	0.96875	0.02875	-0.02875
KB742947.1	223946	T	C	0.318182	0.346939	0.028757	-0.028757
KB742449.1	73379	A	G	0.707317	0.736111	0.028794	-0.028794
KB743057.1	222238	G	A	0.0357143	0.0645161	0.0288018	-0.0288018
KB743158.1	815632	G	A	0.875	0.846154	0.0288462	0.0288462
KB742840.1	1273184	C	T	0.875	0.846154	0.0288462	0.0288462
KB743686.1	1447006	G	C	0.517241	0.488372	0.0288693	0.0288693
KB743057.1	227578	C	T	0.974359	0.945455	0.0289044	0.0289044
KB742888.1	748607	T	C	0.921053	0.95	0.0289474	-0.0289474
KB744353.1	216881	T	C	0.04	0.0689655	0.0289655	-0.0289655
KB743301.1	1302807	T	G	0	0.0289855	0.0289855	-0.0289855
KB742605.1	339768	G	C	1	0.971014	0.0289855	0.0289855
KB743896.1	1057405	G	T	0.9	0.870968	0.0290323	0.0290323
KB742840.1	1301510	A	G	0.977778	0.948718	0.0290598	0.0290598
KB743177.1	220916	C	T	0.909091	0.88	0.0290909	0.0290909
KB742888.1	652721	A	C	0.795455	0.824561	0.0291069	-0.0291069
KB743668.1	180357	C	T	0.971429	0.942308	0.0291209	0.0291209
KB743158.1	785281	C	T	0.9375	0.966667	0.0291667	-0.0291667
KB742888.1	659461	C	T	0.857143	0.886364	0.0292208	-0.0292208
KB742944.1	48901	G	A	0.973684	0.944444	0.0292398	0.0292398
KB742386.1	308089	A	G	0.945946	0.916667	0.0292793	0.0292793
KB742932.1	498065	G	C	0.0769231	0.047619	0.029304	0.029304
KB742947.1	236738	C	A	0.913043	0.883721	0.0293225	0.0293225
KB742840.1	1293071	C	G	0.96875	0.939394	0.0293561	0.0293561
KB744353.1	232808	A	G	0.925926	0.896552	0.0293742	0.0293742
KB742888.1	724587	G	A	0.902439	0.931818	0.0293792	-0.0293792
KB743057.1	205339	C	T	0.470588	0.5	0.0294118	-0.0294118
KB742628.1	496829	A	G	1	0.970588	0.0294118	0.0294118
KB742479.1	2862974	G	A	0.166667	0.137255	0.0294118	0.0294118
KB742944.1	132898	A	C	0.488372	0.517857	0.029485	-0.029485
KB742888.1	562256	C	T	0.903846	0.933333	0.0294872	-0.0294872
KB742888.1	679232	C	T	0.84375	0.873239	0.0294894	-0.0294894
KB743583.1	153800	C	G	0.954545	0.925	0.0295455	0.0295455
KB744353.1	210043	C	T	0.827586	0.857143	0.0295567	-0.0295567
KB742542.1	474244	T	A	0.857143	0.827586	0.0295567	0.0295567
KB743158.1	792616	A	G	0.972973	0.943396	0.0295767	0.0295767
KB742943.1	1067249	C	T	0.972973	0.943396	0.0295767	0.0295767
KB742888.1	541247	C	T	0.943396	0.913793	0.0296031	0.0296031
KB742878.1	1119656	T	A	0.157895	0.1875	0.0296053	-0.0296053
KB742840.1	1681341	A	G	0.933333	0.962963	0.0296296	-0.0296296
KB743583.1	196267	T	C	0.177778	0.148148	0.0296296	0.0296296
KB743158.1	818307	G	T	0.891892	0.921569	0.0296767	-0.0296767
KB742840.1	1703146	G	A	0.952381	0.982143	0.0297619	-0.0297619
KB744042.1	1074583	C	T	0.904762	0.875	0.0297619	0.0297619
KB743686.1	1574100	G	T	0.216216	0.186441	0.0297755	0.0297755
KB742449.1	5751	G	C	0.894737	0.924528	0.0297915	-0.0297915
KB742468.1	471816	C	T	0.918919	0.948718	0.029799	-0.029799
KB744042.1	1103221	C	T	0.913043	0.942857	0.0298137	-0.0298137
KB742468.1	477331	C	T	0.913043	0.942857	0.0298137	-0.0298137
KB743668.1	149412	T	C	0.0571429	0.0869565	0.0298137	-0.0298137
KB742888.1	638774	C	T	0.929825	0.9	0.0298246	0.0298246
KB744042.1	1125191	T	C	0.766667	0.736842	0.0298246	0.0298246
KB742605.1	353997	G	T	0.901961	0.931818	0.0298574	-0.0298574
KB743145.1	3594235	C	A	0.866667	0.896552	0.0298851	-0.0298851
KB743301.1	1286605	T	A	0.0487805	0.0188679	0.0299126	0.0299126
KB742888.1	676295	G	T	0.807692	0.777778	0.0299145	0.0299145
KB742888.1	753041	T	C	0.93617	0.90625	0.0299202	0.0299202
KB742888.1	747463	G	A	0.966102	0.93617	0.0299315	0.0299315
KB744042.1	1125187	C	T	0.793103	0.763158	0.0299456	0.0299456
KB742386.1	280566	A	G	0.95	0.92	0.03	0.03
KB742888.1	663864	C	T	0.95	0.92	0.03	0.03
KB742944.1	54198	G	A	0.95	0.98	0.03	-0.03
KB743158.1	804955	A	G	0.88	0.85	0.03	0.03
KB744353.1	53134	A	C	0.948718	0.978723	0.0300055	-0.0300055
KB743686.1	1566240	A	G	0.265306	0.235294	0.030012	0.030012
KB744558.1	414310	C	T	0.965517	0.935484	0.0300334	0.0300334
KB743158.1	791052	C	T	0.941176	0.911111	0.0300654	0.0300654
KB742479.1	2878647	G	A	0.933333	0.903226	0.0301075	0.0301075
KB742588.1	969410	C	A	0.892857	0.862745	0.030112	0.030112
KB742888.1	633169	G	T	0.892857	0.862745	0.030112	0.030112
KB742468.1	485947	A	T	0.953488	0.983607	0.0301182	-0.0301182
KB743583.1	182175	C	G	0.934783	0.964912	0.0301297	-0.0301297
KB743583.1	131366	G	C	0.921053	0.95122	0.0301669	-0.0301669
KB743057.1	221889	A	G	0.945946	0.97619	0.0302445	-0.0302445
KB744353.1	6512	C	T	0.806452	0.836735	0.0302831	-0.0302831
KB744033.1	371922	T	G	0.909091	0.939394	0.030303	-0.030303
KB742888.1	637809	C	A	0.939394	0.909091	0.030303	0.030303
KB743668.1	122191	C	T	1	0.969697	0.030303	0.030303
KB743289.1	884447	G	T	0.636364	0.666667	0.030303	-0.030303
KB743289.1	892775	T	A	0.833333	0.863636	0.030303	-0.030303
KB743158.1	748343	C	T	0.969697	0.939394	0.030303	0.030303
KB742888.1	661822	T	C	0.848485	0.818182	0.030303	0.030303
KB742840.1	1713532	T	C	0.310345	0.28	0.0303448	0.0303448
KB744558.1	391596	C	A	0.851852	0.821429	0.0304233	0.0304233
KB742943.1	1073293	A	G	0.25	0.219512	0.0304878	0.0304878
KB742628.1	608314	A	T	0.961538	0.931034	0.030504	0.030504
KB742628.1	608318	A	T	0.961538	0.931034	0.030504	0.030504
KB742888.1	629702	G	A	0.9375	0.906977	0.0305233	0.0305233
KB743057.1	226149	T	G	0.911765	0.942308	0.030543	-0.030543
KB742948.1	1028700	T	A	0.0434783	0.0740741	0.0305958	-0.0305958
KB744033.1	883211	T	G	0.925926	0.956522	0.0305958	-0.0305958
KB742840.1	1280103	C	T	0.0731707	0.0425532	0.0306175	0.0306175
KB742888.1	622313	T	C	0.913043	0.882353	0.0306905	0.0306905
KB743145.1	3556707	G	A	0.916667	0.947368	0.0307018	-0.0307018
KB743235.1	519900	G	A	0.916667	0.947368	0.0307018	-0.0307018
KB743158.1	822162	C	A	0.947368	0.916667	0.0307018	0.0307018
KB742888.1	595053	G	A	0.947368	0.916667	0.0307018	0.0307018
KB743145.1	3595443	T	G	0.235294	0.204545	0.0307487	0.0307487
KB742473.1	219988	A	G	0.769231	0.8	0.0307692	-0.0307692
KB743057.1	208379	T	G	0.8	0.769231	0.0307692	0.0307692
KB744681.1	49127	T	C	1	0.969231	0.0307692	0.0307692
KB743896.1	1037101	C	A	0.891892	0.861111	0.0307808	0.0307808
KB743177.1	220783	A	G	0.0512821	0.0204082	0.0308739	0.0308739
KB742888.1	602373	A	G	0.933333	0.902439	0.0308943	0.0308943
KB742947.1	228871	T	C	0.964286	0.933333	0.0309524	0.0309524
KB743583.1	178608	T	G	0.960784	0.929825	0.0309598	0.0309598
KB744042.1	1102210	G	A	0.974359	0.943396	0.0309627	0.0309627
KB742944.1	49297	T	C	0.974359	0.943396	0.0309627	0.0309627
KB743158.1	794327	G	A	0.931034	0.9	0.0310345	0.0310345
KB742944.1	132908	T	C	0.512821	0.54386	0.0310391	-0.0310391
KB743510.1	21291	A	G	0.472222	0.441176	0.0310458	0.0310458
KB744033.1	352179	C	T	0.941176	0.972222	0.0310458	-0.0310458
KB742888.1	758170	T	C	0.642857	0.673913	0.0310559	-0.0310559
KB743668.1	213181	A	G	0.173913	0.142857	0.0310559	0.0310559
KB743289.1	888267	C	T	0.888889	0.92	0.0311111	-0.0311111
KB742944.1	109678	C	T	0.95	0.981132	0.0311321	-0.0311321
KB744681.1	55406	A	G	0.981132	0.95	0.0311321	0.0311321
KB743358.1	84945	A	C	0.9	0.868852	0.0311475	0.0311475
KB742944.1	108814	G	A	0.935484	0.966667	0.0311828	-0.0311828
KB743057.1	224384	G	A	0.923077	0.891892	0.031185	0.031185
KB743668.1	212168	G	T	0.92	0.95122	0.0312195	-0.0312195
KB743177.1	208487	G	A	0.962264	0.931034	0.0312297	0.0312297
KB743145.1	3571078	C	T	0.9375	0.96875	0.03125	-0.03125
KB742888.1	639162	T	C	0.90625	0.875	0.03125	0.03125
KB744353.1	29127	A	T	0.90625	0.875	0.03125	0.03125
KB743510.1	2467	G	T	1	0.96875	0.03125	0.03125
KB744353.1	200580	C	G	0.047619	0.0789474	0.0313283	-0.0313283
KB742888.1	685107	C	T	0.878788	0.847458	0.0313303	0.0313303
KB743583.1	145645	T	C	0.978723	0.947368	0.031355	0.031355
KB743158.1	993217	G	A	0.714286	0.682927	0.0313589	0.0313589
KB742888.1	699942	C	T	0.933333	0.901961	0.0313725	0.0313725
KB743686.1	1456775	C	T	0.264706	0.233333	0.0313725	0.0313725
KB743158.1	818173	A	G	0.872727	0.90411	0.0313823	-0.0313823
KB742479.1	2889864	T	A	0.858974	0.827586	0.0313882	0.0313882
KB743145.1	3595303	A	G	0.944444	0.913043	0.031401	0.031401
KB743896.1	1053798	A	G	0.775	0.74359	0.0314103	0.0314103
KB743301.1	1327477	G	C	0.0285714	0.06	0.0314286	-0.0314286
KB743057.1	212213	A	G	0.806452	0.775	0.0314516	0.0314516
KB742468.1	463963	C	T	0.923077	0.954545	0.0314685	-0.0314685
KB743668.1	216494	C	T	0.954545	0.923077	0.0314685	0.0314685
KB742542.1	459566	C	T	0.864865	0.833333	0.0315315	0.0315315
KB743510.1	29907	G	A	0.976744	0.945205	0.0315387	0.0315387
KB743301.1	1306420	G	A	0.0967742	0.0652174	0.0315568	0.0315568
KB742944.1	85955	G	A	0.967742	0.93617	0.0315717	0.0315717
KB742793.1	66283	A	G	0.916667	0.948276	0.0316092	-0.0316092
KB743301.1	1330745	T	C	0.0645161	0.0961538	0.0316377	-0.0316377
KB743145.1	3599526	C	T	0.884615	0.852941	0.0316742	0.0316742
KB743668.1	180592	C	T	0.929825	0.961538	0.0317139	-0.0317139
KB744558.1	411713	C	T	0.857143	0.888889	0.031746	-0.031746
KB742888.1	560988	G	A	1	0.968254	0.031746	0.031746
KB742888.1	636008	A	G	1	0.968254	0.031746	0.031746
KB742888.1	685674	A	G	1	0.968254	0.031746	0.031746
KB744558.1	416248	G	T	0.888889	0.857143	0.031746	0.031746
KB744558.1	398326	T	C	0.142857	0.111111	0.031746	0.031746
KB742944.1	38443	A	G	0.941176	0.972973	0.0317965	-0.0317965
KB744042.1	1076139	T	A	0.970588	0.938776	0.0318127	0.0318127
KB744042.1	1137456	C	G	0.970588	0.938776	0.0318127	0.0318127
KB743177.1	217748	A	G	0.977273	0.945455	0.0318182	0.0318182
KB743583.1	178584	A	T	0.958333	0.926471	0.0318627	0.0318627
KB742840.1	1312201	G	A	0.153846	0.121951	0.0318949	0.0318949
KB742888.1	597797	T	C	0.931034	0.962963	0.0319285	-0.0319285
KB743686.1	1562929	C	A	0.210526	0.178571	0.0319549	0.0319549
KB742449.1	2441	C	T	0.906977	0.875	0.0319767	0.0319767
KB743158.1	1009342	A	G	0.227273	0.259259	0.0319865	-0.0319865
KB742711.1	1184579	T	C	0.971429	0.939394	0.0320346	0.0320346
KB742944.1	82151	A	G	0.833333	0.865385	0.0320513	-0.0320513
KB742639.1	1057295	T	C	0.909091	0.941176	0.0320856	-0.0320856
KB743289.1	887011	T	G	0.909091	0.941176	0.0320856	-0.0320856
KB742888.1	725586	C	T	0.232558	0.264706	0.0321477	-0.0321477
KB742888.1	586844	A	T	0.888889	0.921053	0.0321637	-0.0321637
KB742785.1	713107	T	G	1	0.967742	0.0322581	0.0322581
KB744353.1	55020	T	C	1	0.967742	0.0322581	0.0322581
KB743583.1	148377	T	C	1	0.967742	0.0322581	0.0322581
KB743145.1	3598074	T	C	0.837838	0.805556	0.0322823	0.0322823
KB744353.1	56640	C	G	0.655172	0.6875	0.0323276	-0.0323276
KB743896.1	1049945	T	C	0.85	0.882353	0.0323529	-0.0323529
KB744033.1	384340	A	G	0.925	0.957447	0.0324468	-0.0324468
KB742479.1	2825018	T	G	0.785714	0.818182	0.0324675	-0.0324675
KB742840.1	1261813	A	T	0.2	0.232558	0.0325581	-0.0325581
KB742840.1	1312274	A	G	0.157895	0.190476	0.0325815	-0.0325815
KB743510.1	35741	A	G	0.157895	0.190476	0.0325815	-0.0325815
KB743668.1	145883	C	T	0.947368	0.98	0.0326316	-0.0326316
KB742888.1	634265	G	A	0.885714	0.918367	0.0326531	-0.0326531
KB742855.1	171356	G	T	0.911765	0.944444	0.0326797	-0.0326797
KB742888.1	686015	A	G	0.975	0.942308	0.0326923	0.0326923
KB743510.1	37292	C	T	0.24	0.272727	0.0327273	-0.0327273
KB743158.1	807899	T	C	0.962963	0.930233	0.0327304	0.0327304
KB742888.1	624270	T	C	0.904762	0.9375	0.0327381	-0.0327381
KB744042.1	1062564	T	A	0.904762	0.9375	0.0327381	-0.0327381
KB743358.1	75111	A	C	0.982759	0.95	0.0327586	0.0327586
KB742943.1	1073797	C	A	1	0.967213	0.0327869	0.0327869
KB744033.1	977778	G	T	1	0.967213	0.0327869	0.0327869
KB742785.1	706679	C	T	1	0.967213	0.0327869	0.0327869
KB742449.1	12998	C	T	1	0.967213	0.0327869	0.0327869
KB743583.1	178416	A	T	1	0.967213	0.0327869	0.0327869
KB744353.1	251949	A	G	0.977273	0.944444	0.0328283	0.0328283
KB743896.1	1057467	C	G	0.903226	0.87037	0.0328554	0.0328554
KB742468.1	484521	G	A	0.875	0.842105	0.0328947	0.0328947
KB743158.1	737088	A	T	0.957447	0.924528	0.0329185	0.0329185
KB742734.1	1475112	A	G	0.916667	0.883721	0.0329457	0.0329457
KB742947.1	201621	C	T	0.967742	0.934783	0.0329593	0.0329593
KB742947.1	208534	A	G	0.0952381	0.128205	0.032967	-0.032967
KB743583.1	136077	T	G	0.972973	0.94	0.032973	0.032973
KB743158.1	832296	G	A	0.954545	0.921569	0.0329768	0.0329768
KB744353.1	247576	G	A	0.914286	0.947368	0.0330827	-0.0330827
KB742479.1	2878498	A	G	0.947368	0.914286	0.0330827	0.0330827
KB744353.1	3561	G	A	0.9375	0.970588	0.0330882	-0.0330882
KB743686.1	1446831	A	G	0.204545	0.171429	0.0331169	0.0331169
KB742628.1	486061	C	G	0.929825	0.962963	0.0331384	-0.0331384
KB743358.1	75859	C	T	0.893617	0.860465	0.0331519	0.0331519
KB743631.1	182734	C	A	0.96	0.926829	0.0331707	0.0331707
KB742944.1	49280	A	G	0.974359	0.941176	0.0331825	0.0331825
KB743177.1	207726	A	G	0.0731707	0.106383	0.0332122	-0.0332122
KB742888.1	725832	A	T	0.466667	0.5	0.0333333	-0.0333333
KB743668.1	183835	A	G	0.916667	0.95	0.0333333	-0.0333333
KB743583.1	140009	T	C	0.916667	0.95	0.0333333	-0.0333333
KB743145.1	3595964	G	T	0.9	0.866667	0.0333333	0.0333333
KB743301.1	1313132	T	C	1	0.966667	0.0333333	0.0333333
KB743158.1	1009740	C	T	0.9	0.866667	0.0333333	0.0333333
KB743177.1	182320	T	C	0.644444	0.611111	0.0333333	0.0333333
KB742888.1	607731	C	T	0.95	0.916667	0.0333333	0.0333333
KB743583.1	136102	A	G	0.944444	0.911111	0.0333333	0.0333333
KB744681.1	51712	C	T	0.833333	0.8	0.0333333	0.0333333
KB743358.1	71611	C	G	0.933333	0.9	0.0333333	0.0333333
KB743301.1	1335220	T	C	0	0.0333333	0.0333333	-0.0333333
KB742449.1	52269	C	T	0.05	0.0833333	0.0333333	-0.0333333
KB742947.1	235199	G	T	0.0666667	0.1	0.0333333	-0.0333333
KB742711.1	1184422	T	C	0.933333	0.966667	0.0333333	-0.0333333
KB744353.1	244860	T	C	0.966667	0.933333	0.0333333	0.0333333
KB743686.1	1594752	C	A	0.310345	0.34375	0.0334052	-0.0334052
KB743145.1	3596159	C	A	0.923077	0.956522	0.0334448	-0.0334448
KB742628.1	608164	G	A	0.827586	0.794118	0.0334686	0.0334686
KB743583.1	191958	A	G	0.225	0.191489	0.0335106	0.0335106
KB742888.1	679343	A	G	0.847826	0.881356	0.0335298	-0.0335298
KB742711.1	1167543	T	C	0.939394	0.972973	0.033579	-0.033579
KB742386.1	295113	C	T	0.951613	0.918033	0.0335801	0.0335801
KB743510.1	37373	T	C	0.823529	0.857143	0.0336134	-0.0336134
KB743583.1	102546	G	A	0.890909	0.924528	0.0336192	-0.0336192
KB742888.1	564035	T	A	0.945946	0.979592	0.0336459	-0.0336459
KB742542.1	473280	C	T	0.846154	0.8125	0.0336538	0.0336538
KB743668.1	216345	T	C	0.869565	0.903226	0.0336606	-0.0336606
KB742944.1	81279	T	C	0.869565	0.903226	0.0336606	-0.0336606
KB742944.1	139501	C	T	0.928571	0.962264	0.0336927	-0.0336927
KB743510.1	18542	G	A	0.0882353	0.121951	0.0337159	-0.0337159
KB742479.1	2889246	C	A	0.875	0.84127	0.0337302	0.0337302
KB742888.1	556196	G	T	0.93617	0.902439	0.0337312	0.0337312
KB742944.1	38431	A	G	0.909091	0.942857	0.0337662	-0.0337662
KB742943.1	1043200	G	A	0.942857	0.909091	0.0337662	0.0337662
KB743583.1	182009	A	G	0.941176	0.975	0.0338235	-0.0338235
KB742888.1	654700	G	T	0.804878	0.83871	0.0338316	-0.0338316
KB742474.1	72725	A	C	0.848485	0.882353	0.0338681	-0.0338681
KB743668.1	216647	G	A	0.151515	0.117647	0.0338681	0.0338681
KB744353.1	39790	C	T	0.204082	0.170213	0.0338689	0.0338689
KB742628.1	570713	C	T	0.95	0.983871	0.033871	-0.033871
KB744353.1	223404	G	C	0.933333	0.967213	0.0338798	-0.0338798
KB742944.1	43893	T	C	0.942857	0.976744	0.033887	-0.033887
KB743668.1	180582	T	C	0.966102	1	0.0338983	-0.0338983
KB743301.1	1335207	T	G	1	0.966102	0.0338983	0.0338983
KB742605.1	357140	C	T	1	0.966102	0.0338983	0.0338983
KB742943.1	1064682	C	T	1	0.966102	0.0338983	0.0338983
KB744558.1	403479	G	A	1	0.966102	0.0338983	0.0338983
KB743158.1	811520	G	A	0.96875	0.934783	0.0339674	0.0339674
KB742468.1	496033	T	G	0.96875	0.934783	0.0339674	0.0339674
KB742947.1	201624	T	C	0.96875	0.934783	0.0339674	0.0339674
KB742888.1	601766	T	G	0.892857	0.926829	0.0339721	-0.0339721
KB742888.1	633794	A	G	0.892857	0.926829	0.0339721	-0.0339721
KB743583.1	195556	A	G	0.921569	0.955556	0.0339869	-0.0339869
KB742944.1	81763	T	C	0.895833	0.929825	0.0339912	-0.0339912
KB742888.1	547575	A	G	0.925926	0.891892	0.034034	0.034034
KB743145.1	3577328	G	A	0.925926	0.96	0.0340741	-0.0340741
KB742855.1	165159	G	A	0.925926	0.96	0.0340741	-0.0340741
KB743510.1	36514	C	T	0.857143	0.891304	0.0341615	-0.0341615
KB742888.1	658341	T	G	0.837209	0.80303	0.034179	0.034179
KB743145.1	3580361	T	A	0.888889	0.923077	0.034188	-0.034188
KB744042.1	1063299	C	T	0.888889	0.923077	0.034188	-0.034188
KB743583.1	128101	T	C	0.888889	0.923077	0.034188	-0.034188
KB742793.1	99990	T	G	0.111111	0.0769231	0.034188	0.034188
KB743668.1	178663	G	A	0.941176	0.906977	0.0341997	0.0341997
KB742605.1	353460	T	A	0.913043	0.878788	0.0342556	0.0342556
KB742878.1	1118544	T	C	0.08	0.114286	0.0342857	-0.0342857
KB742793.1	65156	C	T	0.114286	0.08	0.0342857	0.0342857
KB742855.1	173427	G	A	0.914286	0.88	0.0342857	0.0342857
KB743668.1	174117	G	T	0.117647	0.0833333	0.0343137	0.0343137
KB742840.1	1291804	C	T	0.75	0.784314	0.0343137	-0.0343137
KB742944.1	95218	G	A	0.882353	0.916667	0.0343137	-0.0343137
KB744042.1	1136319	A	G	0.947368	0.913043	0.0343249	0.0343249
KB742888.1	601777	C	T	0.945455	0.911111	0.0343434	0.0343434
KB742888.1	759784	T	A	0.933333	0.967742	0.0344086	-0.0344086
KB743583.1	145053	T	C	0.933333	0.967742	0.0344086	-0.0344086
KB742711.1	1180769	G	C	0.967742	0.933333	0.0344086	0.0344086
KB742386.1	290205	T	G	0.967742	0.933333	0.0344086	0.0344086
KB744353.1	33214	T	C	0.0344828	0	0.0344828	0.0344828
KB743358.1	95689	A	G	0.965517	1	0.0344828	-0.0344828
KB742888.1	747176	A	T	1	0.965517	0.0344828	0.0344828
KB742785.1	715164	G	A	1	0.965517	0.0344828	0.0344828
KB742446.1	887132	C	T	1	0.965517	0.0344828	0.0344828
KB743583.1	120496	T	C	1	0.965517	0.0344828	0.0344828
KB742932.1	442536	T	C	0.5	0.465517	0.0344828	0.0344828
KB744033.1	383790	C	T	0.92	0.954545	0.0345455	-0.0345455
KB742628.1	590750	C	T	0.884615	0.85	0.0346154	0.0346154
KB742888.1	618936	A	G	0.961538	0.926829	0.0347092	0.0347092
KB743177.1	234655	T	A	0.0277778	0.0625	0.0347222	-0.0347222
KB743583.1	199787	G	C	0.944444	0.979167	0.0347222	-0.0347222
KB743158.1	989635	G	A	0.934783	0.9	0.0347826	0.0347826
KB742888.1	602536	G	A	0.809524	0.774648	0.0348759	0.0348759
KB742386.1	290223	G	A	0.969697	0.934783	0.0349144	0.0349144
KB742888.1	679265	T	G	0.84375	0.808824	0.0349265	0.0349265
KB742888.1	598647	T	C	0.891892	0.926829	0.0349374	-0.0349374
KB742947.1	236749	C	T	0.928571	0.893617	0.0349544	0.0349544
KB743686.1	1594600	C	T	0.393939	0.358974	0.034965	0.034965
KB742542.1	475055	C	T	0.941176	0.97619	0.035014	-0.035014
KB743686.1	1440239	T	C	0.219512	0.254545	0.0350333	-0.0350333
KB742840.1	1301159	C	T	0.128205	0.163265	0.0350602	-0.0350602
KB743301.1	1340528	G	A	0	0.0350877	0.0350877	-0.0350877
KB743158.1	791768	T	G	1	0.964912	0.0350877	0.0350877
KB742943.1	1065850	C	A	1	0.964912	0.0350877	0.0350877
KB742386.1	283759	A	T	1	0.964912	0.0350877	0.0350877
KB744722.1	350619	T	C	1	0.964912	0.0350877	0.0350877
KB744042.1	1115606	A	G	1	0.964912	0.0350877	0.0350877
KB742449.1	12564	T	G	1	0.964912	0.0350877	0.0350877
KB743583.1	101288	G	A	1	0.964912	0.0350877	0.0350877
KB743235.1	548810	A	T	0.730769	0.765957	0.0351882	-0.0351882
KB743289.1	926204	C	T	0.904762	0.869565	0.0351967	0.0351967
KB742888.1	735066	C	T	0.958333	0.923077	0.0352564	0.0352564
KB742542.1	463311	C	G	0.965517	0.930233	0.0352847	0.0352847
KB744033.1	327330	C	G	0.235294	0.2	0.0352941	0.0352941
KB742449.1	28541	A	G	0.764706	0.8	0.0352941	-0.0352941
KB743158.1	804640	A	G	0.909091	0.944444	0.0353535	-0.0353535
KB743358.1	87224	T	G	0.55	0.585366	0.0353659	-0.0353659
KB742840.1	1313541	G	A	0.26087	0.296296	0.0354267	-0.0354267
KB742947.1	206419	G	C	0.157895	0.122449	0.0354458	0.0354458
KB742944.1	113705	A	T	0.972973	0.9375	0.035473	0.035473
KB744353.1	226028	T	C	0.113636	0.078125	0.0355114	0.0355114
KB744353.1	222990	A	C	0.833333	0.868852	0.0355191	-0.0355191
KB743510.1	17855	T	C	0.92	0.955556	0.0355556	-0.0355556
KB742944.1	80035	G	A	0.92	0.955556	0.0355556	-0.0355556
KB743358.1	77012	G	T	0.957447	0.921875	0.0355718	0.0355718
KB742944.1	104666	G	C	0.974359	0.938776	0.0355835	0.0355835
KB744681.1	52916	G	T	0.975	0.939394	0.0356061	0.0356061
KB743668.1	207067	G	A	0.111111	0.0754717	0.0356394	0.0356394
KB742840.1	1263997	G	A	0.866667	0.830986	0.0356808	0.0356808
KB744033.1	969403	G	A	0.965517	0.929825	0.0356927	0.0356927
KB742605.1	351076	C	T	0.916667	0.952381	0.0357143	-0.0357143
KB744042.1	1097605	T	C	0.875	0.910714	0.0357143	-0.0357143
KB742628.1	549460	G	C	0.380952	0.416667	0.0357143	-0.0357143
KB743668.1	180621	A	C	0.946429	0.982143	0.0357143	-0.0357143
KB742793.1	64241	A	G	1	0.964286	0.0357143	0.0357143
KB742386.1	303434	T	A	0.75	0.714286	0.0357143	0.0357143
KB742888.1	632477	T	C	1	0.964286	0.0357143	0.0357143
KB743668.1	215137	C	T	0.928571	0.892857	0.0357143	0.0357143
KB742888.1	646546	G	A	0.811321	0.77551	0.0358106	0.0358106
KB742479.1	2880863	G	A	0.933333	0.897436	0.0358974	0.0358974
KB742944.1	151257	G	A	0.935484	0.971429	0.0359447	-0.0359447
KB742711.1	1168314	A	G	0.852941	0.888889	0.0359477	-0.0359477
KB742840.1	1703213	A	G	0.978261	0.942308	0.0359532	0.0359532
KB743177.1	187838	A	C	0.525	0.560976	0.0359756	-0.0359756
KB743158.1	744383	T	C	0.882353	0.918367	0.0360144	-0.0360144
KB743145.1	3596722	C	A	0.863636	0.827586	0.0360502	0.0360502
KB742386.1	286203	T	C	0.807692	0.84375	0.0360577	-0.0360577
KB742888.1	675653	G	A	0.8	0.836066	0.0360656	-0.0360656
KB743583.1	128848	G	A	0.888889	0.925	0.0361111	-0.0361111
KB742888.1	628561	G	A	0.925	0.888889	0.0361111	0.0361111
KB742947.1	236859	C	G	0.884615	0.848485	0.0361305	0.0361305
KB744033.1	393738	G	A	0.9375	0.973684	0.0361842	-0.0361842
KB742888.1	557293	C	T	0.97619	0.94	0.0361905	0.0361905
KB742840.1	1289236	G	A	0.833333	0.869565	0.0362319	-0.0362319
KB743510.1	38137	G	T	0.833333	0.869565	0.0362319	-0.0362319
KB743896.1	1058264	C	A	0.869565	0.833333	0.0362319	0.0362319
KB742944.1	80849	C	T	0.869565	0.833333	0.0362319	0.0362319
KB743145.1	3580662	T	C	0.166667	0.130435	0.0362319	0.0362319
KB742479.1	2886119	A	G	0.902439	0.938776	0.0363365	-0.0363365
KB744558.1	418648	C	T	0.30303	0.266667	0.0363636	0.0363636
KB742887.1	2542332	G	A	1	0.963636	0.0363636	0.0363636
KB743301.1	1300670	C	T	1	0.963636	0.0363636	0.0363636
KB743301.1	1378129	C	T	1	0.963636	0.0363636	0.0363636
KB742605.1	334538	G	A	1	0.963636	0.0363636	0.0363636
KB742943.1	1054504	C	T	1	0.963636	0.0363636	0.0363636
KB742888.1	576897	G	T	1	0.963636	0.0363636	0.0363636
KB743510.1	1735	A	G	1	0.963636	0.0363636	0.0363636
KB742449.1	48275	A	G	1	0.963636	0.0363636	0.0363636
KB742449.1	49709	C	T	1	0.963636	0.0363636	0.0363636
KB742449.1	78704	T	G	0.4	0.363636	0.0363636	0.0363636
KB742947.1	218201	C	G	0.4	0.363636	0.0363636	0.0363636
KB744558.1	382558	C	A	0.0363636	0	0.0363636	0.0363636
KB743668.1	192968	T	G	0.933333	0.969697	0.0363636	-0.0363636
KB743896.1	1047904	T	C	0.969697	0.933333	0.0363636	0.0363636
KB742479.1	2888686	G	A	0.888889	0.852459	0.0364299	0.0364299
KB744353.1	244275	T	C	0.966667	0.930233	0.0364341	0.0364341
KB743510.1	8849	G	A	0.884615	0.921053	0.0364372	-0.0364372
KB744033.1	966922	G	A	0.954545	0.918033	0.0365127	0.0365127
KB742468.1	477367	G	A	0.90625	0.942857	0.0366071	-0.0366071
KB742628.1	480394	C	A	0.981818	0.945205	0.0366127	0.0366127
KB743177.1	232265	A	C	0.931034	0.967742	0.0367075	-0.0367075
KB744558.1	385206	G	A	0.911765	0.875	0.0367647	0.0367647
KB742386.1	281144	G	A	0.916667	0.953488	0.0368217	-0.0368217
KB743583.1	117875	C	A	0.909091	0.945946	0.036855	-0.036855
KB742932.1	453807	T	C	0.962264	0.925373	0.036891	0.036891
KB742888.1	630946	C	T	0.923077	0.96	0.0369231	-0.0369231
KB742888.1	758548	G	A	0.181818	0.21875	0.0369318	-0.0369318
KB743145.1	3556729	C	T	0.911765	0.948718	0.0369532	-0.0369532
KB743145.1	3566113	C	T	1	0.962963	0.037037	0.037037
KB742711.1	1186539	G	A	1	0.962963	0.037037	0.037037
KB742446.1	923283	T	G	1	0.962963	0.037037	0.037037
KB742542.1	475714	A	T	0.888889	0.851852	0.037037	0.037037
KB742628.1	608311	A	T	0.962963	0.925926	0.037037	0.037037
KB743057.1	221971	A	T	1	0.962963	0.037037	0.037037
KB743668.1	201343	A	C	1	0.962963	0.037037	0.037037
KB742449.1	46770	G	A	1	0.962963	0.037037	0.037037
KB742840.1	1269301	T	G	0.222222	0.259259	0.037037	-0.037037
KB742711.1	1170825	A	G	0.925926	0.888889	0.037037	0.037037
KB743583.1	180928	T	C	0.952381	0.915254	0.0371267	0.0371267
KB743358.1	84657	T	A	0.891304	0.854167	0.0371377	0.0371377
KB742888.1	634980	C	T	0.955556	0.918367	0.0371882	0.0371882
KB742855.1	203597	G	T	0.842105	0.804878	0.0372272	0.0372272
KB742888.1	676243	T	C	0.75	0.787234	0.037234	-0.037234
KB742468.1	482811	C	T	0.933333	0.970588	0.0372549	-0.0372549
KB742468.1	461518	A	G	0.928571	0.891304	0.0372671	0.0372671
KB743158.1	808001	C	T	0.909091	0.871795	0.037296	0.037296
KB743301.1	1282950	C	T	0.0909091	0.128205	0.037296	-0.037296
KB742386.1	301541	G	A	0.946429	0.909091	0.0373377	0.0373377
KB744353.1	205409	T	A	0.885714	0.923077	0.0373626	-0.0373626
KB742888.1	561188	A	T	0.944444	0.981818	0.0373737	-0.0373737
KB742840.1	1316066	A	G	0.261905	0.22449	0.037415	0.037415
KB743057.1	203295	A	G	0.227273	0.264706	0.0374332	-0.0374332
KB743158.1	804562	C	T	0.964286	0.926829	0.0374564	0.0374564
KB742888.1	567747	T	C	0.964286	0.926829	0.0374564	0.0374564
KB744042.1	1099925	G	A	0.935484	0.972973	0.0374891	-0.0374891
KB743145.1	3595947	T	A	0.85	0.8125	0.0375	0.0375
KB744558.1	392581	T	C	0.9375	0.9	0.0375	0.0375
KB743057.1	230657	T	C	0.975	0.9375	0.0375	0.0375
KB742944.1	37849	T	A	0.942857	0.980392	0.037535	-0.037535
KB744353.1	236802	T	C	0.791667	0.829268	0.0376016	-0.0376016
KB742479.1	2870775	G	A	0.833333	0.870968	0.0376344	-0.0376344
KB742888.1	638909	A	T	0.870968	0.833333	0.0376344	0.0376344
KB743073.1	1340482	A	G	0	0.0377358	0.0377358	-0.0377358
KB744353.1	30321	C	T	0.0377358	0	0.0377358	0.0377358
KB742888.1	563381	A	G	0.962264	1	0.0377358	-0.0377358
KB742479.1	2916390	G	A	1	0.962264	0.0377358	0.0377358
KB742840.1	1299275	A	C	1	0.962264	0.0377358	0.0377358
KB742840.1	1699580	T	C	1	0.962264	0.0377358	0.0377358
KB742888.1	573702	A	G	1	0.962264	0.0377358	0.0377358
KB744042.1	1137430	T	C	1	0.962264	0.0377358	0.0377358
KB742785.1	691400	G	T	1	0.962264	0.0377358	0.0377358
KB742449.1	76561	G	T	1	0.962264	0.0377358	0.0377358
KB742386.1	301480	G	T	0.939394	0.901639	0.0377546	0.0377546
KB742840.1	1312190	C	T	0.162791	0.125	0.0377907	0.0377907
KB743668.1	167731	T	C	0.934426	0.972222	0.037796	-0.037796
KB743057.1	239141	C	T	0.823529	0.785714	0.0378151	0.0378151
KB743235.1	549137	C	A	0.888889	0.851064	0.0378251	0.0378251
KB742932.1	453740	T	A	0.948276	0.910448	0.0378281	0.0378281
KB743145.1	3555881	G	A	0.787879	0.75	0.0378788	0.0378788
KB743158.1	750313	T	C	0.916667	0.954545	0.0378788	-0.0378788
KB743686.1	1476184	T	C	0.916667	0.954545	0.0378788	-0.0378788
KB744042.1	1065219	C	G	0.954545	0.916667	0.0378788	0.0378788
KB742888.1	573872	T	C	0.942857	0.980769	0.0379121	-0.0379121
KB743158.1	823536	G	A	0.976744	0.938776	0.0379687	0.0379687
KB742840.1	1307413	A	C	0.941176	0.979167	0.0379902	-0.0379902
KB742542.1	467713	T	G	0.944444	0.982456	0.0380117	-0.0380117
KB743668.1	199952	A	G	0.968254	0.930233	0.0380214	0.0380214
KB742888.1	748327	T	C	0.942308	0.980392	0.0380845	-0.0380845
KB742888.1	571056	G	A	0.866667	0.904762	0.0380952	-0.0380952
KB742855.1	162798	G	A	0.904762	0.866667	0.0380952	0.0380952
KB743668.1	182329	G	A	0.238095	0.2	0.0380952	0.0380952
KB742888.1	692577	G	A	0.828571	0.866667	0.0380952	-0.0380952
KB743668.1	178512	G	A	0.228571	0.190476	0.0380952	0.0380952
KB743686.1	1566371	C	T	0.210526	0.172414	0.0381125	0.0381125
KB742932.1	464375	C	T	0.921053	0.959184	0.038131	-0.038131
KB743668.1	197693	T	C	0.921053	0.959184	0.038131	-0.038131
KB742888.1	667280	A	T	0.697674	0.735849	0.0381746	-0.0381746
KB743583.1	190698	T	C	0.92	0.958333	0.0383333	-0.0383333
KB743158.1	750273	C	G	0.925926	0.964286	0.0383598	-0.0383598
KB744042.1	1104622	T	C	0.925926	0.964286	0.0383598	-0.0383598
KB743158.1	983777	T	C	0.927273	0.888889	0.0383838	0.0383838
KB742888.1	689588	G	A	0.941176	0.979592	0.0384154	-0.0384154
KB742944.1	54207	G	C	0.941176	0.979592	0.0384154	-0.0384154
KB744033.1	935105	T	C	0.961538	1	0.0384615	-0.0384615
KB743301.1	1377751	T	C	1	0.961538	0.0384615	0.0384615
KB743235.1	508876	C	T	1	0.961538	0.0384615	0.0384615
KB743073.1	1299918	G	A	1	0.961538	0.0384615	0.0384615
KB742386.1	308796	C	T	1	0.961538	0.0384615	0.0384615
KB742785.1	693825	A	G	1	0.961538	0.0384615	0.0384615
KB742542.1	475165	T	A	1	0.961538	0.0384615	0.0384615
KB744353.1	16938	G	C	0.846154	0.807692	0.0384615	0.0384615
KB743583.1	178427	T	C	1	0.961538	0.0384615	0.0384615
KB743358.1	84693	A	T	0.846154	0.884615	0.0384615	-0.0384615
KB742944.1	113722	C	A	0.945946	0.907407	0.0385385	0.0385385
KB742944.1	27381	G	A	0.868421	0.906977	0.0385557	-0.0385557
KB743158.1	734454	C	T	0.952381	0.913793	0.0385878	0.0385878
KB742542.1	452908	T	C	0.916667	0.878049	0.0386179	0.0386179
KB743510.1	18616	C	T	0.711111	0.672414	0.0386973	0.0386973
KB742888.1	603531	T	C	0.885714	0.924528	0.038814	-0.038814
KB743668.1	159214	G	T	0.941176	0.98	0.0388235	-0.0388235
KB744681.1	43031	A	G	0.978261	0.939394	0.0388669	0.0388669
KB744042.1	1071132	A	G	0.844444	0.883333	0.0388889	-0.0388889
KB742628.1	608879	A	G	0.85	0.888889	0.0388889	-0.0388889
KB743686.1	1440236	T	C	0.65	0.611111	0.0388889	0.0388889
KB742793.1	66498	T	C	0.638889	0.6	0.0388889	0.0388889
KB742888.1	610125	T	A	0.65	0.611111	0.0388889	0.0388889
KB742878.1	1100593	T	C	0.888889	0.85	0.0388889	0.0388889
KB744042.1	1127784	T	C	0.972222	0.933333	0.0388889	0.0388889
KB742888.1	605787	A	G	0.916667	0.955556	0.0388889	-0.0388889
KB742479.1	2892435	C	T	0.891892	0.852941	0.0389507	0.0389507
KB743177.1	211408	T	C	0.642857	0.681818	0.038961	-0.038961
KB742888.1	659507	T	C	0.857143	0.818182	0.038961	0.038961
KB743668.1	213175	T	C	0.181818	0.142857	0.038961	0.038961
KB744353.1	254219	T	C	0.864865	0.903846	0.0389813	-0.0389813
KB743158.1	983850	T	A	0.92	0.880952	0.0390476	0.0390476
KB742542.1	452910	A	G	0.92	0.880952	0.0390476	0.0390476
KB744033.1	358040	C	T	0.73913	0.7	0.0391304	0.0391304
KB742947.1	233423	T	C	0.0689655	0.108108	0.0391426	-0.0391426
KB742542.1	440053	G	A	0.981481	0.942308	0.0391738	0.0391738
KB743301.1	1330910	G	A	0	0.0392157	0.0392157	-0.0392157
KB744033.1	946302	T	G	0.960784	1	0.0392157	-0.0392157
KB743583.1	148244	T	G	0.960784	1	0.0392157	-0.0392157
KB743158.1	832339	A	G	1	0.960784	0.0392157	0.0392157
KB743235.1	507608	G	A	1	0.960784	0.0392157	0.0392157
KB743177.1	197309	T	C	1	0.960784	0.0392157	0.0392157
KB742888.1	725918	A	C	1	0.960784	0.0392157	0.0392157
KB744353.1	47975	G	A	1	0.960784	0.0392157	0.0392157
KB742449.1	14924	A	G	1	0.960784	0.0392157	0.0392157
KB742449.1	57974	A	G	1	0.960784	0.0392157	0.0392157
KB744042.1	1100304	G	A	0.9375	0.976744	0.0392442	-0.0392442
KB743158.1	996794	A	G	0.214286	0.175	0.0392857	0.0392857
KB743668.1	210021	A	C	0.0606061	0.0212766	0.0393295	0.0393295
KB743057.1	230546	C	T	0.978723	0.939394	0.0393295	0.0393295
KB742888.1	627020	T	C	0.906977	0.946429	0.0394518	-0.0394518
KB744558.1	401867	A	C	0.75	0.789474	0.0394737	-0.0394737
KB743158.1	823394	A	C	0.916667	0.877193	0.0394737	0.0394737
KB743235.1	549675	C	T	0.938776	0.978261	0.0394854	-0.0394854
KB744558.1	409444	G	A	0.869565	0.909091	0.0395257	-0.0395257
KB742944.1	82720	G	A	0.897959	0.9375	0.0395408	-0.0395408
KB743145.1	3594717	C	T	0.136364	0.0967742	0.0395894	0.0395894
KB743668.1	217269	G	A	0.925926	0.965517	0.0395913	-0.0395913
KB743145.1	3563098	C	A	0.903226	0.942857	0.0396313	-0.0396313
KB743158.1	817819	A	G	0.903226	0.942857	0.0396313	-0.0396313
KB743668.1	210640	T	C	0.0714286	0.111111	0.0396825	-0.0396825
KB744353.1	3297	G	A	0.888889	0.928571	0.0396825	-0.0396825
KB744353.1	46893	C	T	0.888889	0.928571	0.0396825	-0.0396825
KB742542.1	474682	T	C	0.928571	0.888889	0.0396825	0.0396825
KB744353.1	215163	A	G	0.861111	0.821429	0.0396825	0.0396825
KB742840.1	1260785	A	C	0.212766	0.173077	0.039689	0.039689
KB742888.1	698387	T	C	0.853659	0.813953	0.039705	0.039705
KB743896.1	1050730	G	A	0.931034	0.891304	0.0397301	0.0397301
KB743145.1	3595445	T	A	0.225806	0.186047	0.0397599	0.0397599
KB743510.1	13903	T	C	0.272727	0.3125	0.0397727	-0.0397727
KB743301.1	1306550	G	C	0.0227273	0.0625	0.0397727	-0.0397727
KB742888.1	593526	G	A	0.888889	0.849057	0.0398323	0.0398323
KB744033.1	381384	A	G	0.916667	0.956522	0.0398551	-0.0398551
KB742932.1	457222	G	A	0.916667	0.956522	0.0398551	-0.0398551
KB744353.1	237357	T	C	0.956522	0.916667	0.0398551	0.0398551
KB742944.1	50995	G	A	0.956522	0.916667	0.0398551	0.0398551
KB743158.1	749539	A	G	0.962963	0.923077	0.039886	0.039886
KB742944.1	84344	T	G	0.891892	0.931818	0.0399263	-0.0399263
KB743158.1	815835	T	C	0.8	0.84	0.04	-0.04
KB743686.1	1477444	A	T	0.88	0.92	0.04	-0.04
KB743235.1	519373	G	T	0.96	1	0.04	-0.04
KB742888.1	557857	T	A	0.96	1	0.04	-0.04
KB743583.1	148246	T	A	0.96	1	0.04	-0.04
KB743301.1	1365628	A	G	1	0.96	0.04	0.04
KB743073.1	1304465	C	A	1	0.96	0.04	0.04
KB742449.1	30943	C	G	1	0.96	0.04	0.04
KB743583.1	131937	A	C	1	0.96	0.04	0.04
KB742948.1	1025019	T	C	0.0731707	0.113208	0.0400368	-0.0400368
KB743668.1	173272	T	G	0.897436	0.9375	0.0400641	-0.0400641
KB743158.1	833947	T	C	0.9375	0.897436	0.0400641	0.0400641
KB742468.1	496309	A	G	0.975	0.934783	0.0402174	0.0402174
KB743896.1	1022874	T	G	0.954545	0.914286	0.0402597	0.0402597
KB742932.1	458241	C	T	0.964912	0.924528	0.040384	0.040384
KB742468.1	463895	C	T	0.884615	0.925	0.0403846	-0.0403846
KB743686.1	1593027	T	C	0.938776	0.979167	0.0403912	-0.0403912
KB743145.1	3556121	C	T	0.818182	0.777778	0.040404	0.040404
KB742888.1	727755	C	T	0.972222	0.931818	0.040404	0.040404
KB744353.1	231501	A	T	0.722222	0.681818	0.040404	0.040404
KB743686.1	1589452	A	T	0.111111	0.151515	0.040404	-0.040404
KB743158.1	736693	T	C	0.933333	0.892857	0.0404762	0.0404762
KB743896.1	1052636	A	G	0.857143	0.816667	0.0404762	0.0404762
KB742734.1	1476243	T	A	0.85	0.809524	0.0404762	0.0404762
KB742711.1	1202389	T	C	0.965517	0.925	0.0405172	0.0405172
KB742605.1	302339	C	T	0.5	0.540541	0.0405405	-0.0405405
KB743057.1	230998	A	G	1	0.959459	0.0405405	0.0405405
KB743158.1	820946	T	C	0.944444	0.903846	0.0405983	0.0405983
KB743583.1	175513	A	G	0.941176	0.981818	0.0406417	-0.0406417
KB742888.1	641707	T	C	0.96	0.919355	0.0406452	0.0406452
KB743583.1	197723	T	G	0.25	0.209302	0.0406977	0.0406977
KB744042.1	1081440	T	C	0.870968	0.911765	0.040797	-0.040797
KB742887.1	2503198	G	T	0.959184	1	0.0408163	-0.0408163
KB744033.1	941329	A	G	0.959184	1	0.0408163	-0.0408163
KB742711.1	1160596	G	C	1	0.959184	0.0408163	0.0408163
KB742840.1	1697405	A	G	1	0.959184	0.0408163	0.0408163
KB742639.1	1088264	T	C	1	0.959184	0.0408163	0.0408163
KB742542.1	478147	T	C	1	0.959184	0.0408163	0.0408163
KB743668.1	190182	T	C	1	0.959184	0.0408163	0.0408163
KB743668.1	199245	C	A	1	0.959184	0.0408163	0.0408163
KB742947.1	216122	C	T	1	0.959184	0.0408163	0.0408163
KB742944.1	48491	A	G	1	0.959184	0.0408163	0.0408163
KB743301.1	1314082	T	C	0.934783	0.97561	0.0408271	-0.0408271
KB742932.1	440094	C	T	0.948276	0.907407	0.0408685	0.0408685
KB743583.1	167117	G	C	0.918919	0.878049	0.0408701	0.0408701
KB743668.1	212159	A	G	0.0909091	0.05	0.0409091	0.0409091
KB744033.1	372711	G	C	0.909091	0.95	0.0409091	-0.0409091
KB743896.1	1046204	G	A	0.95	0.909091	0.0409091	0.0409091
KB744353.1	235705	G	T	0.782609	0.823529	0.0409207	-0.0409207
KB744353.1	235709	T	C	0.782609	0.823529	0.0409207	-0.0409207
KB743510.1	2585	A	G	0.263158	0.222222	0.0409357	0.0409357
KB743668.1	211457	G	T	0.263158	0.222222	0.0409357	0.0409357
KB743145.1	3556115	G	C	0.777778	0.736842	0.0409357	0.0409357
KB742888.1	685025	C	T	0.896552	0.9375	0.0409483	-0.0409483
KB743057.1	225014	C	G	0.896552	0.9375	0.0409483	-0.0409483
KB742808.1	127228	G	C	0.0606061	0.0196078	0.0409982	0.0409982
KB743668.1	147516	T	C	0.0606061	0.0196078	0.0409982	0.0409982
KB742449.1	18073	C	G	0.0666667	0.025641	0.0410256	0.0410256
KB744033.1	327244	C	T	0.105263	0.146341	0.0410783	-0.0410783
KB742711.1	1160010	T	G	0.894737	0.853659	0.0410783	0.0410783
KB742947.1	236302	T	C	0.04	0.0810811	0.0410811	-0.0410811
KB743177.1	207799	T	C	0.977273	0.93617	0.0411025	0.0411025
KB742588.1	984456	G	A	0.137931	0.0967742	0.0411568	0.0411568
KB743158.1	811977	A	G	0.941176	0.9	0.0411765	0.0411765
KB742386.1	298551	C	T	0.904762	0.945946	0.041184	-0.041184
KB742542.1	479457	A	G	0.904762	0.945946	0.041184	-0.041184
KB743145.1	3541185	T	C	0.971429	0.930233	0.041196	0.041196
KB743057.1	216511	A	G	0.971429	0.930233	0.041196	0.041196
KB744042.1	1065575	A	G	0.964286	0.923077	0.0412088	0.0412088
KB742947.1	236179	C	T	0.944444	0.903226	0.0412186	0.0412186
KB743668.1	183828	A	G	0.914286	0.955556	0.0412698	-0.0412698
KB743668.1	171283	G	A	0.884615	0.925926	0.0413105	-0.0413105
KB743668.1	216028	A	G	0.884615	0.925926	0.0413105	-0.0413105
KB743177.1	207356	A	G	0.948718	0.907407	0.0413105	0.0413105
KB742888.1	564039	A	G	0.897436	0.938776	0.0413396	-0.0413396
KB743358.1	70187	C	T	0.97619	0.934783	0.0414079	0.0414079
KB742542.1	476969	A	T	0.340909	0.382353	0.0414439	-0.0414439
KB744353.1	254157	C	T	0.848485	0.807018	0.0414673	0.0414673
KB742888.1	641686	C	A	0.954545	0.913043	0.041502	0.041502
KB742386.1	285620	A	C	0.98	0.938462	0.0415385	0.0415385
KB742944.1	32089	G	T	0.869565	0.911111	0.0415459	-0.0415459
KB743583.1	166803	C	T	0.903846	0.945455	0.0416084	-0.0416084
KB742793.1	78727	C	T	0.0416667	0	0.0416667	0.0416667
KB742808.1	113128	C	T	0.958333	1	0.0416667	-0.0416667
KB743145.1	3599488	G	C	0.833333	0.875	0.0416667	-0.0416667
KB742888.1	602391	C	T	0.833333	0.875	0.0416667	-0.0416667
KB742888.1	624121	G	A	0.875	0.916667	0.0416667	-0.0416667
KB742542.1	475001	G	A	0.9375	0.979167	0.0416667	-0.0416667
KB744353.1	7460	A	G	0.958333	1	0.0416667	-0.0416667
KB742449.1	29276	G	A	0.833333	0.875	0.0416667	-0.0416667
KB743301.1	1367912	T	C	1	0.958333	0.0416667	0.0416667
KB743158.1	815637	A	G	0.875	0.833333	0.0416667	0.0416667
KB742943.1	1054811	A	T	1	0.958333	0.0416667	0.0416667
KB742943.1	1063696	C	T	1	0.958333	0.0416667	0.0416667
KB743177.1	208801	A	G	0.979167	0.9375	0.0416667	0.0416667
KB743177.1	236101	G	T	0.916667	0.875	0.0416667	0.0416667
KB742588.1	970873	A	G	1	0.958333	0.0416667	0.0416667
KB744033.1	388768	A	G	0.966667	0.925	0.0416667	0.0416667
KB742542.1	475194	C	G	1	0.958333	0.0416667	0.0416667
KB744353.1	2279	A	G	1	0.958333	0.0416667	0.0416667
KB743510.1	1648	A	G	1	0.958333	0.0416667	0.0416667
KB743510.1	18558	A	C	1	0.958333	0.0416667	0.0416667
KB743510.1	23990	G	A	1	0.958333	0.0416667	0.0416667
KB743510.1	24910	A	G	1	0.958333	0.0416667	0.0416667
KB743510.1	26191	T	C	1	0.958333	0.0416667	0.0416667
KB743668.1	205217	A	G	1	0.958333	0.0416667	0.0416667
KB742449.1	29040	A	G	1	0.958333	0.0416667	0.0416667
KB742449.1	49467	A	G	1	0.958333	0.0416667	0.0416667
KB743583.1	155460	T	C	1	0.958333	0.0416667	0.0416667
KB742943.1	1073219	G	A	0.208333	0.25	0.0416667	-0.0416667
KB742840.1	1260223	T	C	0.208333	0.25	0.0416667	-0.0416667
KB744353.1	219086	C	T	0.208333	0.25	0.0416667	-0.0416667
KB742840.1	1312207	C	T	0.166667	0.125	0.0416667	0.0416667
KB742947.1	201497	A	G	0.333333	0.375	0.0416667	-0.0416667
KB742386.1	281380	G	A	0.972973	0.931034	0.0419385	0.0419385
KB743057.1	225841	T	C	0.08	0.121951	0.0419512	-0.0419512
KB743158.1	815760	A	G	0.869565	0.827586	0.041979	0.041979
KB742944.1	152749	G	A	0.649123	0.607143	0.0419799	0.0419799
KB743177.1	211609	A	G	0.945946	0.903846	0.0420998	0.0420998
KB742840.1	1266671	C	T	0.945946	0.903846	0.0420998	0.0420998
KB742386.1	304841	G	A	0.864865	0.906977	0.0421119	-0.0421119
KB744353.1	254262	C	T	0.864865	0.906977	0.0421119	-0.0421119
KB743289.1	870602	G	A	0.785714	0.74359	0.0421245	0.0421245
KB742468.1	491458	A	G	0.0909091	0.0487805	0.0421286	0.0421286
KB743668.1	210659	T	G	0.0689655	0.111111	0.0421456	-0.0421456
KB743235.1	509732	C	T	0.111111	0.0689655	0.0421456	0.0421456
KB743896.1	1056128	C	T	0.846154	0.803922	0.0422323	0.0422323
KB742943.1	1064812	T	C	0.97561	0.933333	0.0422764	0.0422764
KB743583.1	151625	T	C	0.977778	0.935484	0.0422939	0.0422939
KB743668.1	121803	T	G	0.9	0.942308	0.0423077	-0.0423077
KB742855.1	190532	A	G	0.85	0.807692	0.0423077	0.0423077
KB742840.1	1276350	A	G	0.901961	0.859649	0.0423117	0.0423117
KB742474.1	47167	A	G	0.84	0.882353	0.0423529	-0.0423529
KB744558.1	402997	C	T	0.829268	0.786885	0.042383	0.042383
KB742888.1	592777	C	T	0.896552	0.854167	0.0423851	0.0423851
KB744558.1	390684	C	T	0.866667	0.909091	0.0424242	-0.0424242
KB743510.1	19060	A	G	0.866667	0.909091	0.0424242	-0.0424242
KB742628.1	486102	C	T	0.923077	0.965517	0.0424403	-0.0424403
KB743583.1	138031	G	A	0.923077	0.965517	0.0424403	-0.0424403
KB742944.1	152427	G	A	0.965517	0.923077	0.0424403	0.0424403
KB742628.1	580748	T	C	0.9375	0.98	0.0425	-0.0425
KB742888.1	638984	G	A	0.842105	0.884615	0.0425101	-0.0425101
KB742468.1	493110	C	T	0.914894	0.957447	0.0425532	-0.0425532
KB742887.1	2637000	A	T	0.957447	1	0.0425532	-0.0425532
KB742605.1	357400	G	A	0.957447	1	0.0425532	-0.0425532
KB744353.1	207185	T	C	0.93617	0.978723	0.0425532	-0.0425532
KB742932.1	482577	T	C	0.957447	1	0.0425532	-0.0425532
KB743668.1	172138	A	G	0.957447	1	0.0425532	-0.0425532
KB743301.1	1365645	T	C	1	0.957447	0.0425532	0.0425532
KB742605.1	334865	T	G	1	0.957447	0.0425532	0.0425532
KB742943.1	1045512	G	A	1	0.957447	0.0425532	0.0425532
KB743896.1	1033369	G	A	1	0.957447	0.0425532	0.0425532
KB744042.1	1137440	T	C	1	0.957447	0.0425532	0.0425532
KB742855.1	197086	A	T	1	0.957447	0.0425532	0.0425532
KB743057.1	234855	C	A	1	0.957447	0.0425532	0.0425532
KB742449.1	13230	C	A	1	0.957447	0.0425532	0.0425532
[truncated: 24,787 more rows]
